# Supplementary material for: The transcription factor ORA59 represses hypoxia responses during Botrytis cinerea infection and reoxygenation
Source: Plant Physiol. 2024 Dec 20;197(1):kiae677. doi: 10.1093/plphys/kiae677 (PMC11707877; doi:10.1093/plphys/kiae677)
Supplement: kiae677_Supplementary_Data [file kiae677_supplementary_data.zip]

Archive with 4 entries (4 files):
- pp.02909.2024-s08.pdf
- PP2024RA02909DR1_Supplemental_Figure.pdf
- Table S1.xls
- Table S2.xlsx
