# Supplementary material for: The transcription factor ORA59 represses hypoxia responses during Botrytis cinerea infection and reoxygenation
Source: Plant Physiol. 2024 Dec 20;197(1):kiae677. doi: 10.1093/plphys/kiae677 (PMC11707877; doi:10.1093/plphys/kiae677)
Supplement: kiae677_Supplementary_Data [file kiae677_supplementary_data.zip › Table S1.xls]

## Sheet: raw data
Probe Set ID	ID	agi	annotation	Col-0 mock Signal Value	Col-0 mock Detection p-Value	Col-0 Botrytis Signal Value	Col-0 Botrytis Detection p-Value	Representative Public ID	Gene Title	Gene Symbol	Gene Ontology Biological Process	Gene Ontology Cellular Component	Gene Ontology Molecular Function
263392_at	263392_at	At2g10490		9.8234	0.72583	15.1132	0.219482	At2g10490	---	---	---	---	---
263801_at	263801_at	At2g06310		7.85739	0.753906	36.68	0.188721	At2g06310	---	---	---	---	---
265555_at	265555_at	At2g07500		29.8863	0.129639	39.6754	0.246094	At2g07500	---	---	---	---	---
258434_at	258434_at	At3g16770	ATEBP_EBP_ERF72_RAP2.3__ethylene-responsive element binding protein	7153.81	0.000244141	6134.66	0.000244141	At3g16770	ATEBP (ETHYLENE-RESPONSIVE ELEMENT BINDING PROTEIN); DNA binding / protein binding / transcription activator/ transcription factor	ATEBP	0006350 // transcription // inferred from electronic annotation /// 0006355 // regulation of transcription, DNA-dependent // inferred from electronic annotation /// 0006950 // response to stress // inferred from mutant phenotype /// 0008219 // cell death // inferred from mutant phenotype /// 0009723 // response to ethylene stimulus // inferred from expression pattern /// 0009735 // response to cy…	0005634 // nucleus // inferred from direct assay /// 0005634 // nucleus // traceable author statement /// 0005634 // nucleus // inferred from electronic annotation /// 0005737 // cytoplasm // inferred from direct assay /// 0005737 // cytoplasm // inferred from electronic annotation /// 0005886 // plasma membrane // inferred from direct assay /// 0005886 // plasma membrane // inferred from electro…	0003677 // DNA binding // inferred from direct assay /// 0003677 // DNA binding // inferred from sequence or structural similarity /// 0003677 // DNA binding // traceable author statement /// 0003677 // DNA binding // inferred from electronic annotation /// 0003700 // sequence-specific DNA binding transcription factor activity // inferred from direct assay /// 0003700 // sequence-specific DNA bin…
248475_at	248475_at	At5g50880	unknown protein; Has 1 Blast hits to 1 proteins in 1 species: Archae - 0; Bacteria - 0; Metazoa - 0; Fungi - 0; Plants - 1; Viruses - 0; Other Eukaryotes - 0 (source: NCBI BLink).	5.83914	0.696289	29.7089	0.72583	At5g50880	---	---	---	---	---
266563_at	266563_at	At2g23990	AtENODL11_ENODL11__early nodulin-like protein 11	7.80354	0.533936	80.9585	0.398926	At2g23990	---	---	---	0031225 // anchored to membrane // traceable author statement	0005507 // copper ion binding // inferred from electronic annotation /// 0005507 // copper ion binding // inferred from sequence or structural similarity /// 0009055 // electron carrier activity // inferred from electronic annotation
261963_at	261963_at	At1g36430		56.0323	0.5	40.1728	0.390625	At1g36430	---	---	---	---	---
262252_at	262252_at	At1g53820	RING/U-box superfamily protein	60.8982	0.5	34.7202	0.398926	At1g53820	---	---	---	0016020 // membrane // inferred from electronic annotation /// 0016021 // integral to membrane // inferred from electronic annotation	0005515 // protein binding // inferred from sequence or structural similarity /// 0005515 // protein binding // inferred from electronic annotation /// 0008270 // zinc ion binding // inferred from electronic annotation /// 0008270 // zinc ion binding // inferred from sequence or structural similarity /// 0046872 // metal ion binding // inferred from electronic annotation
259124_at	259124_at	At3g02310	AGL4_SEP2__K-box region and MADS-box transcription factor family protein	17.2629	0.567627	32.892	0.366211	At3g02310	SEP2 (SEPALLATA 2); DNA binding / protein binding / transcription factor	SEP2	0006350 // transcription // inferred from electronic annotation /// 0006355 // regulation of transcription, DNA-dependent // inferred from electronic annotation /// 0007275 // multicellular organismal development // inferred from electronic annotation /// 0009908 // flower development // non-traceable author statement /// 0009908 // flower development // inferred from electronic annotation /// 00…	0005634 // nucleus // inferred from electronic annotation	0003677 // DNA binding // inferred from sequence or structural similarity /// 0003677 // DNA binding // inferred from electronic annotation /// 0003700 // sequence-specific DNA binding transcription factor activity // inferred from sequence or structural similarity /// 0003700 // sequence-specific DNA binding transcription factor activity // inferred from electronic annotation /// 0005515 // prot…
267217_at	267217_at	At2g02610	Cysteine/Histidine-rich C1 domain family protein	30.3066	0.219482	44.3115	0.27417	At2g02610	---	---	---	---	---
252289_at	252289_at	At3g49130	SWAP (Suppressor-of-White-APricot)/surp RNA-binding domain-containing protein	4.62575	0.943848	205.432	0.0302734	At3g49130	---	---	0006396 // RNA processing // inferred from electronic annotation	---	0003723 // RNA binding // inferred from electronic annotation
253502_at	253502_at	At4g31940	CYP82C4__cytochrome P450, family 82, subfamily C, polypeptide 4	13.3047	0.780518	39.4969	0.366211	At4g31940	CYP82C4; electron carrier/ heme binding / iron ion binding / monooxygenase/ oxygen binding	CYP82C4	0055114 // oxidation reduction // inferred from electronic annotation	0012505 // endomembrane system // inferred from electronic annotation	0004497 // monooxygenase activity // inferred from electronic annotation /// 0005506 // iron ion binding // inferred from electronic annotation /// 0009055 // electron carrier activity // inferred from electronic annotation /// 0016491 // oxidoreductase activity // inferred from electronic annotation /// 0019825 // oxygen binding // inferred from sequence or structural similarity /// 0020037 // h…
264074_at	264074_at	At2g10780		4.00624	0.825684	18.4121	0.70459	At2g10780	---	---	---	---	---
267039_at	267039_at	At2g34270	unknown protein; Has 5 Blast hits to 5 proteins in 2 species: Archae - 0; Bacteria - 0; Metazoa - 0; Fungi - 0; Plants - 5; Viruses - 0; Other Eukaryotes - 0 (source: NCBI BLink).	69.0889	0.0461426	54.4145	0.149658	At2g34270	---	---	---	---	---
255335_at	255335_at	At4g04430		0.282909	0.850342	18.6556	0.303711	At4g04430	---	---	---	---	---
256945_at	256945_at	At3g19020	Leucine-rich repeat (LRR) family protein	9.4761	0.533936	71.4694	0.303711	At3g19020	---	---	0007047 // cellular cell wall organization // inferred from electronic annotation	0005576 // extracellular region // inferred from electronic annotation /// 0005618 // cell wall // inferred from electronic annotation /// 0012505 // endomembrane system // inferred from electronic annotation	0005199 // structural constituent of cell wall // inferred from sequence or structural similarity /// 0005515 // protein binding // inferred from sequence or structural similarity
250708_at	250708_at	At5g06070	RAB_RBE__C2H2 and C2HC zinc fingers superfamily protein	54.196	0.334473	56.5663	0.246094	At5g06070	RBE (RABBIT EARS); nucleic acid binding / transcription factor/ zinc ion binding	RBE	0006350 // transcription // inferred from electronic annotation /// 0007275 // multicellular organismal development // inferred from electronic annotation /// 0009409 // response to cold // inferred from expression pattern /// 0009908 // flower development // inferred from electronic annotation /// 0009934 // regulation of meristem structural organization // non-traceable author statement /// 003…	0005622 // intracellular // inferred from electronic annotation /// 0005634 // nucleus // inferred from direct assay /// 0005634 // nucleus // inferred from electronic annotation	0003676 // nucleic acid binding // inferred from sequence or structural similarity /// 0003676 // nucleic acid binding // inferred from electronic annotation /// 0003700 // sequence-specific DNA binding transcription factor activity // inferred from sequence or structural similarity /// 0008270 // zinc ion binding // inferred from sequence or structural similarity /// 0008270 // zinc ion binding …
265783_at	265783_at	At2g07455		20.4232	0.80542	59.3638	0.601074	At2g07450	---	---	---	---	---
261998_at	261998_at	At1g33813		15.6284	0.334473	21.2889	0.334473	At1g33813	---	---	---	---	---
263576_at	263576_at	At2g17080	Arabidopsis protein of unknown function (DUF241)	4.98925	0.850342	19.7233	0.5	At2g17080	---	---	---	0009507 // chloroplast // inferred from electronic annotation	---
263304_at	263304_at	At2g01920	ENTH/VHS/GAT family protein	1.48787	0.976074	11.8259	0.753906	At2g01920	---	---	0006897 // endocytosis // inferred from electronic annotation /// 0048268 // clathrin coat assembly // inferred from electronic annotation	0005794 // Golgi apparatus // inferred from electronic annotation /// 0005905 // coated pit // inferred from electronic annotation /// 0016020 // membrane // inferred from electronic annotation /// 0030118 // clathrin coat // inferred from electronic annotation /// 0030136 // clathrin-coated vesicle // inferred from electronic annotation /// 0031410 // cytoplasmic vesicle // inferred from electro…	0005488 // binding // inferred from sequence or structural similarity /// 0005543 // phospholipid binding // inferred from electronic annotation /// 0005545 // phosphatidylinositol binding // inferred from electronic annotation /// 0030276 // clathrin binding // inferred from electronic annotation
249598_at	249598_at	At5g37970	S-adenosyl-L-methionine-dependent methyltransferases superfamily protein	19.1046	0.466064	27.1567	0.19458	At5g37970	---	---	---	---	0008168 // methyltransferase activity // inferred from electronic annotation /// 0008757 // S-adenosylmethionine-dependent methyltransferase activity // inferred from sequence or structural similarity /// 0016740 // transferase activity // inferred from electronic annotation
247961_at	247961_at	At5g56570	Leucine-rich repeat (LRR) family protein	1.70743	0.850342	49.1357	0.5	At5g56570	---	---	---	0005739 // mitochondrion // inferred from electronic annotation	---
251709_at	251709_at	At3g56380	ARR17_RR17__response regulator 17	1.27201	0.969727	17.8069	0.334473	At3g56380	ARR17 (ARABIDOPSIS RESPONSE REGULATOR 17); transcription regulator/ two-component response regulator	ARR17	0000160 // two-component signal transduction system (phosphorelay) // inferred from electronic annotation /// 0006350 // transcription // inferred from electronic annotation /// 0006355 // regulation of transcription, DNA-dependent // inferred from electronic annotation /// 0009736 // cytokinin mediated signaling pathway // traceable author statement /// 0009736 // cytokinin mediated signaling pa…	0005634 // nucleus // inferred from electronic annotation	0000156 // two-component response regulator activity // inferred from sequence or structural similarity /// 0000156 // two-component response regulator activity // inferred from electronic annotation /// 0030528 // transcription regulator activity // traceable author statement
266879_at	266879_at	At2g44590	ADL1D_DL1D__DYNAMIN-like 1D	23.025	0.533936	61.9666	0.466064	At2g44590	ADL1D (ARABIDOPSIS DYNAMIN-RELATED PROTEIN 1D); GTP binding / GTPase	ADL1D	---	0005737 // cytoplasm // inferred from electronic annotation /// 0005856 // cytoskeleton // inferred from electronic annotation /// 0005874 // microtubule // inferred from electronic annotation	0000166 // nucleotide binding // inferred from electronic annotation /// 0003774 // motor activity // inferred from electronic annotation /// 0003924 // GTPase activity // inferred from electronic annotation /// 0003924 // GTPase activity // inferred from sequence or structural similarity /// 0005525 // GTP binding // inferred from electronic annotation /// 0005525 // GTP binding // inferred from…
251715_at	251715_at	At3g56390	BEST Arabidopsis thaliana protein match is: WRKY DNA-binding protein 55 (TAIR:AT2G40740.2); Has 12 Blast hits to 12 proteins in 2 species: Archae - 0; Bacteria - 0; Metazoa - 0; Fungi - 0; Plants - 12; Viruses - 0; Other Eukaryotes - 0 (source: NCBI BLink).	3.35523	0.870361	21.4586	0.466064	At3g56390	---	---	---	---	---
249270_at	249270_at	At5g41780	myosin heavy chain-related	20.0898	0.111572	31.9949	0.366211	At5g41780	---	---	---	---	---
245735_at	245735_at	At1g73410	ATMYB54_MYB54__myb domain protein 54	22.6432	0.303711	26.1774	0.398926	At1g73410	MYB54 (MYB DOMAIN PROTEIN 54); DNA binding / transcription factor	MYB54	0006355 // regulation of transcription, DNA-dependent // inferred from sequence or structural similarity /// 0045449 // regulation of transcription // inferred from electronic annotation	0005634 // nucleus // inferred from direct assay /// 0005634 // nucleus // inferred from electronic annotation	0003677 // DNA binding // inferred from sequence or structural similarity /// 0003677 // DNA binding // inferred from electronic annotation /// 0003700 // sequence-specific DNA binding transcription factor activity // inferred from sequence or structural similarity
246703_at	246703_at	At5g28080	WNK9__Protein kinase superfamily protein	5.04394	0.904785	96.1921	0.19458	At5g28080	WNK9; kinase/ protein kinase	WNK9	0006468 // protein phosphorylation // traceable author statement /// 0006468 // protein phosphorylation // inferred from electronic annotation	---	0000166 // nucleotide binding // inferred from electronic annotation /// 0004672 // protein kinase activity // traceable author statement /// 0004672 // protein kinase activity // inferred from electronic annotation /// 0004674 // protein serine/threonine kinase activity // inferred from electronic annotation /// 0005524 // ATP binding // inferred from electronic annotation /// 0016301 // kinase …
255158_s_at	255158_s_at	At3g13250 At4g07800		5.74047	0.850342	20.2765	0.432373	At4g07800	---	---	---	---	---
261555_s_at	261555_s_at	At1g63230 At1g63630	Tetratricopeptide repeat (TPR)-like superfamily protein Tetratricopeptide repeat (TPR)-like superfamily protein	62.4345	0.129639	46.5948	0.0461426	At1g63630	---	---	---	---	0005488 // binding // inferred from electronic annotation
258441_at	258441_at	At3g17260		4.66979	0.904785	27.3015	0.303711	At3g17260	F-box family protein	AT3G17265	---	---	---
250882_at	250882_at	At5g04000	unknown protein; FUNCTIONS IN: molecular_function unknown; INVOLVED IN: biological_process unknown; LOCATED IN: cellular_component unknown; EXPRESSED IN: inflorescence meristem, hypocotyl.	57.8976	0.19458	32.0496	0.466064	At5g04000	---	---	---	---	---
255090_at	255090_at	At4g09360	NB-ARC domain-containing disease resistance protein	25.4886	0.601074	42.5743	0.334473	At4g09360	---	---	0006915 // apoptosis // inferred from electronic annotation /// 0006952 // defense response // inferred from sequence or structural similarity /// 0006952 // defense response // inferred from electronic annotation	---	0000166 // nucleotide binding // inferred from electronic annotation /// 0005515 // protein binding // inferred from electronic annotation /// 0005524 // ATP binding // inferred from electronic annotation /// 0017111 // nucleoside-triphosphatase activity // inferred from electronic annotation
248860_at	248860_at	At5g46670	Cysteine/Histidine-rich C1 domain family protein	56.4784	0.303711	89.2641	0.19458	At5g46670	---	---	---	---	0005515 // protein binding // inferred from electronic annotation /// 0008270 // zinc ion binding // inferred from electronic annotation
258873_at	258873_at	At3g03240	alpha/beta-Hydrolases superfamily protein	37.325	0.171387	29.7928	0.366211	At3g03240	---	---	---	0012505 // endomembrane system // inferred from electronic annotation	0003824 // catalytic activity // inferred from sequence or structural similarity
257873_at	257873_at	At3g28380	ABCB17_PGP17__P-glycoprotein 17	5.01085	0.870361	26.9102	0.432373	At3g28380	PGP17 (P-GLYCOPROTEIN 17); ATP binding / ATPase/ ATPase, coupled to transmembrane movement of substances / nucleoside-triphosphatase/ nucleotide binding	PGP17	0006810 // transport // inferred from electronic annotation /// 0055085 // transmembrane transport // inferred from electronic annotation	0005886 // plasma membrane // inferred from direct assay /// 0016020 // membrane // inferred from electronic annotation /// 0016021 // integral to membrane // inferred from electronic annotation	0000166 // nucleotide binding // inferred from electronic annotation /// 0005524 // ATP binding // inferred from electronic annotation /// 0016887 // ATPase activity // inferred from electronic annotation /// 0017111 // nucleoside-triphosphatase activity // inferred from electronic annotation /// 0042626 // ATPase activity, coupled to transmembrane movement of substances // inferred from electron…
247710_at	247710_at	At5g59260	Concanavalin A-like lectin protein kinase family protein	57.9509	0.067627	48.2586	0.219482	At5g59260	---	---	0006468 // protein phosphorylation // inferred from electronic annotation	0012505 // endomembrane system // inferred from electronic annotation	0000166 // nucleotide binding // inferred from electronic annotation /// 0004672 // protein kinase activity // inferred from electronic annotation /// 0004674 // protein serine/threonine kinase activity // inferred from electronic annotation /// 0005488 // binding // inferred from electronic annotation /// 0005524 // ATP binding // inferred from electronic annotation /// 0005529 // sugar binding …
252795_at	252795_at	252795_at		21.1931	0.246094	33.0601	0.0375977	At3g42270	---	---	---	---	---
246668_at	246668_at	246668_at		41.7774	0.067627	37.2619	0.171387	At5g29397	---	---	---	---	---
246810_at	246810_at	At5g27160		1.22351	0.850342	30.5083	0.5	At5g27160	---	---	---	---	---
262373_at	262373_at	At1g73120	unknown protein; FUNCTIONS IN: molecular_function unknown; INVOLVED IN: response to oxidative stress; EXPRESSED IN: root, cultured cell; Has 36 Blast hits to 36 proteins in 8 species: Archae - 0; Bacteria - 0; Metazoa - 0; Fungi - 0; Plants - 36; Viruses - 0; Other Eukaryotes - 0 (source: NCBI BLink).	71.2042	0.432373	50.7833	0.303711	At1g73120	---	---	0006979 // response to oxidative stress // inferred from mutant phenotype	---	---
248211_at	248211_at	At5g54010	UDP-Glycosyltransferase superfamily protein	4.29511	0.976074	30.0016	0.466064	At5g54010	---	---	0008152 // metabolic process // inferred from electronic annotation	0012505 // endomembrane system // inferred from electronic annotation	0016740 // transferase activity // inferred from electronic annotation /// 0016757 // transferase activity, transferring glycosyl groups // inferred from sequence or structural similarity /// 0016757 // transferase activity, transferring glycosyl groups // inferred from electronic annotation /// 0016758 // transferase activity, transferring hexosyl groups // inferred from electronic annotation
263308_at	263308_at	At2g10380		2.56252	0.696289	32.2105	0.398926	At2g10380	---	---	---	---	---
250476_at	250476_at	At5g10140	AGL25_FLC_FLC_FLF__K-box region and MADS-box transcription factor family protein	134.425	0.0375977	101.785	0.0561523	At5g10140	FLC (FLOWERING LOCUS C); specific transcriptional repressor/ transcription factor	FLC	0006350 // transcription // inferred from electronic annotation /// 0006355 // regulation of transcription, DNA-dependent // inferred from electronic annotation /// 0007275 // multicellular organismal development // inferred from electronic annotation /// 0009266 // response to temperature stimulus // inferred from mutant phenotype /// 0009908 // flower development // inferred from electronic ann…	0005634 // nucleus // inferred from electronic annotation /// 0043234 // protein complex // inferred from direct assay	0003677 // DNA binding // inferred from electronic annotation /// 0003700 // sequence-specific DNA binding transcription factor activity // inferred from direct assay /// 0003700 // sequence-specific DNA binding transcription factor activity // inferred from sequence or structural similarity /// 0003700 // sequence-specific DNA binding transcription factor activity // traceable author statement /…
253711_at	253711_at	253711_at		8.82655	0.601074	36.5239	0.246094	At4g29320	DER1 (DERLIN-1)	DER1	0006508 // proteolysis // inferred from sequence or structural similarity	0005783 // endoplasmic reticulum // inferred from electronic annotation /// 0005789 // endoplasmic reticulum membrane // inferred from electronic annotation /// 0016020 // membrane // inferred from electronic annotation /// 0016021 // integral to membrane // inferred from electronic annotation	---
263611_at	263611_at	At2g16450	F-box and associated interaction domains-containing protein	35.083	0.303711	35.9768	0.398926	At2g16450	---	---	---	---	---
253556_at	253556_at	At4g31100	wall-associated kinase, putative	7.5348	0.888428	11.8082	0.601074	At4g31100	---	---	0006468 // protein phosphorylation // inferred from electronic annotation	0005886 // plasma membrane // inferred from direct assay /// 0016020 // membrane // inferred from electronic annotation /// 0016021 // integral to membrane // inferred from electronic annotation	0000166 // nucleotide binding // inferred from electronic annotation /// 0004672 // protein kinase activity // inferred from electronic annotation /// 0004674 // protein serine/threonine kinase activity // inferred from electronic annotation /// 0005509 // calcium ion binding // inferred from electronic annotation /// 0005524 // ATP binding // inferred from electronic annotation /// 0016301 // ki…
267631_at	267631_at	At2g42150	DNA-binding bromodomain-containing protein	55.9593	0.171387	69.6577	0.0107422	At2g42150	---	---	0045449 // regulation of transcription // inferred from electronic annotation	0005634 // nucleus // inferred from sequence or structural similarity	0003677 // DNA binding // inferred from electronic annotation /// 0003677 // DNA binding // inferred from sequence or structural similarity
249681_s_at	249681_s_at	At1g35080 At5g36070		34.5746	0.466064	21.2221	0.303711	At5g36070	---	---	---	---	---
251085_at	251085_at	At5g01440	BEST Arabidopsis thaliana protein match is: Insulinase (Peptidase family M16) family protein (TAIR:AT1G06900.1); Has 1807 Blast hits to 1807 proteins in 277 species: Archae - 0; Bacteria - 0; Metazoa - 736; Fungi - 347; Plants - 385; Viruses - 0; Other Eukaryotes - 339 (source: NCBI BLink).	2.56292	0.976074	33.3598	0.665527	At5g01440	---	---	---	---	0003824 // catalytic activity // inferred from electronic annotation /// 0046872 // metal ion binding // inferred from electronic annotation
248703_at	248703_at	At5g48430	Eukaryotic aspartyl protease family protein	21.1669	0.753906	56.6002	0.366211	At5g48430	---	---	0006508 // proteolysis // inferred from electronic annotation	0012505 // endomembrane system // inferred from electronic annotation	0004190 // aspartic-type endopeptidase activity // inferred from electronic annotation
249305_at	249305_at	At5g41490	F-box associated ubiquitination effector family protein	4.35365	0.80542	43.6464	0.559082	At5g41490	---	---	---	---	---
255426_at	255426_at	At4g03370	Ubiquitin family protein	11.8979	0.466064	45.6671	0.334473	At4g03370	---	---	0006464 // protein modification process // inferred from electronic annotation	---	---
252577_at	252577_at	At3g45460	IBR domain containing protein	76.1683	0.129639	63.0834	0.219482	At3g45460	---	---	---	---	0008270 // zinc ion binding // inferred from electronic annotation /// 0046872 // metal ion binding // inferred from electronic annotation
252741_at	252741_at	At3g43280	unknown protein; BEST Arabidopsis thaliana protein match is: unknown protein (TAIR:AT4G19240.1); Has 5 Blast hits to 5 proteins in 1 species: Archae - 0; Bacteria - 0; Metazoa - 0; Fungi - 0; Plants - 5; Viruses - 0; Other Eukaryotes - 0 (source: NCBI BLink).	21.3406	0.246094	33.2082	0.334473	At3g43280	---	---	---	---	---
249399_at	249399_at	At5g40290	HD domain-containing metal-dependent phosphohydrolase family protein	5.98281	0.828613	29.5009	0.246094	At5g40290	---	---	---	---	0003824 // catalytic activity // inferred from electronic annotation /// 0003824 // catalytic activity // inferred from sequence or structural similarity
254714_at	254714_at	At4g13480	AtMYB79_MYB79__myb domain protein 79	17.8965	0.780518	22.7852	0.567627	At4g13480	AtMYB79 (myb domain protein 79); DNA binding / transcription factor	AtMYB79	0006355 // regulation of transcription, DNA-dependent // inferred from sequence or structural similarity /// 0045449 // regulation of transcription // inferred from electronic annotation	0005634 // nucleus // inferred from electronic annotation	0003677 // DNA binding // inferred from sequence or structural similarity /// 0003677 // DNA binding // inferred from electronic annotation /// 0003700 // sequence-specific DNA binding transcription factor activity // inferred from sequence or structural similarity
263342_at	263342_at	At2g05080		13.4045	0.633789	10.3315	0.432373	At2g05080	---	---	---	---	---
259620_s_at	259620_s_at	At1g42705 At4g12260		8.52421	0.567627	38.0189	0.567627	At1g42705	---	---	---	---	---
264058_at	264058_at	264058_at		7.42804	0.870361	58.8642	0.0805664	At2g03560	---	---	0006511 // ubiquitin-dependent protein catabolic process // traceable author statement	---	0004842 // ubiquitin-protein ligase activity // inferred from sequence or structural similarity
260661_at	260661_at	At1g19500	unknown protein; FUNCTIONS IN: molecular_function unknown; INVOLVED IN: biological_process unknown; LOCATED IN: endomembrane system; EXPRESSED IN: 9 plant structures; EXPRESSED DURING: L mature pollen stage, M germinated pollen stage, 4 anthesis, C globular stage, petal differentiation and expansion stage; BEST Arabidopsis thaliana protein match is: unknown protein (TAIR:AT2G35765.1); Has 9 Blast…	3.78021	0.633789	28.9699	0.246094	At1g19500	---	---	---	0012505 // endomembrane system // inferred from electronic annotation	---
258427_at	258427_at	At3g16600	SNF2 domain-containing protein / helicase domain-containing protein / zinc finger protein-related	3.38736	0.943848	35.6197	0.466064	At3g16600	---	---	---	---	0003676 // nucleic acid binding // inferred from electronic annotation /// 0003677 // DNA binding // inferred from electronic annotation /// 0003677 // DNA binding // inferred from sequence or structural similarity /// 0004386 // helicase activity // inferred from electronic annotation /// 0004386 // helicase activity // inferred from sequence or structural similarity /// 0005515 // protein bindi…
263316_s_at	263316_s_at	At2g24710 At2g24720	ATGLR2.3_GLR2.3__glutamate receptor 2.3 ATGLR2.2_GLR2.2__glutamate receptor 2.2	26.0247	0.633789	14.2504	0.533936	At2g24710	ATGLR2.3; intracellular ligand-gated ion channel	ATGLR2.3	0006810 // transport // inferred from electronic annotation /// 0006811 // ion transport // inferred from electronic annotation /// 0006874 // cellular calcium ion homeostasis // non-traceable author statement /// 0009416 // response to light stimulus // non-traceable author statement	0012505 // endomembrane system // inferred from electronic annotation /// 0016020 // membrane // inferred from electronic annotation /// 0016021 // integral to membrane // inferred from electronic annotation /// 0030288 // outer membrane-bounded periplasmic space // inferred from electronic annotation	0004872 // receptor activity // inferred from electronic annotation /// 0004970 // ionotropic glutamate receptor activity // inferred from electronic annotation /// 0005215 // transporter activity // inferred from electronic annotation /// 0005216 // ion channel activity // inferred from electronic annotation /// 0005217 // intracellular ligand-gated ion channel activity // inferred from sequence…
251481_at	251481_at	At3g59730	Concanavalin A-like lectin protein kinase family protein	5.61202	0.72583	23.0016	0.0561523	At3g59730	---	---	0006468 // protein phosphorylation // inferred from electronic annotation	0012505 // endomembrane system // inferred from electronic annotation	0000166 // nucleotide binding // inferred from electronic annotation /// 0004672 // protein kinase activity // inferred from electronic annotation /// 0004674 // protein serine/threonine kinase activity // inferred from electronic annotation /// 0004872 // receptor activity // inferred from electronic annotation /// 0005488 // binding // inferred from electronic annotation /// 0005524 // ATP bind…
250587_at	250587_at	At5g07640	RING/U-box superfamily protein	8.6711	0.633789	33.2901	0.303711	At5g07640	---	---	---	---	0005515 // protein binding // inferred from electronic annotation /// 0008270 // zinc ion binding // inferred from electronic annotation /// 0046872 // metal ion binding // inferred from electronic annotation
267321_at	267321_at	At2g19320	unknown protein; Has 9 Blast hits to 9 proteins in 4 species: Archae - 0; Bacteria - 0; Metazoa - 0; Fungi - 0; Plants - 9; Viruses - 0; Other Eukaryotes - 0 (source: NCBI BLink).	10.4667	0.753906	27.8916	0.27417	At2g19320	---	---	---	---	---
247090_at	247090_at	At5g66370	unknown protein; BEST Arabidopsis thaliana protein match is: unknown protein (TAIR:AT3G51020.1); Has 1807 Blast hits to 1807 proteins in 277 species: Archae - 0; Bacteria - 0; Metazoa - 736; Fungi - 347; Plants - 385; Viruses - 0; Other Eukaryotes - 339 (source: NCBI BLink).	5.35937	0.665527	68.7724	0.111572	At5g66370	---	---	---	---	---
258347_at	258347_at	At3g17520	Late embryogenesis abundant protein (LEA) family protein	15.0162	0.601074	46.8548	0.696289	At3g17520	---	---	0009793 // embryo development ending in seed dormancy // inferred from sequence or structural similarity	0012505 // endomembrane system // inferred from electronic annotation	---
256432_at	256432_at	At3g10990	F-box associated ubiquitination effector family protein	36.0954	0.334473	50.2135	0.219482	At3g10990	---	---	---	---	---
252531_at	252531_at	At3g46520	ACT12__actin-12	7.71318	0.72583	42.3932	0.27417	At3g46520	ACT12 (ACTIN-12); structural constituent of cytoskeleton	ACT12	0007010 // cytoskeleton organization // traceable author statement	0005737 // cytoplasm // inferred from electronic annotation /// 0005739 // mitochondrion // inferred from direct assay /// 0005856 // cytoskeleton // traceable author statement /// 0005856 // cytoskeleton // inferred from electronic annotation	0000166 // nucleotide binding // inferred from electronic annotation /// 0005200 // structural constituent of cytoskeleton // inferred from sequence or structural similarity /// 0005515 // protein binding // inferred from electronic annotation /// 0005524 // ATP binding // inferred from electronic annotation
246236_at	246236_at	At4g36470	S-adenosyl-L-methionine-dependent methyltransferases superfamily protein	8.87853	0.601074	36.6299	0.466064	At4g36470	---	---	---	---	0008168 // methyltransferase activity // inferred from electronic annotation /// 0008757 // S-adenosylmethionine-dependent methyltransferase activity // inferred from mutant phenotype /// 0008757 // S-adenosylmethionine-dependent methyltransferase activity // inferred from sequence or structural similarity
265065_at	265065_at	At1g03980	ATPCS2_PCS2__phytochelatin synthase 2	21.8962	0.5	38.6504	0.19458	At1g03980	ATPCS2 (phytochelatin synthase 2); glutathione gamma-glutamylcysteinyltransferase	ATPCS2	0010038 // response to metal ion // inferred from electronic annotation /// 0046938 // phytochelatin biosynthetic process // inferred from direct assay /// 0046938 // phytochelatin biosynthetic process // inferred from sequence or structural similarity /// 0046938 // phytochelatin biosynthetic process // inferred from electronic annotation	---	0008415 // acyltransferase activity // inferred from electronic annotation /// 0016740 // transferase activity // inferred from electronic annotation /// 0016756 // glutathione gamma-glutamylcysteinyltransferase activity // inferred from direct assay /// 0016756 // glutathione gamma-glutamylcysteinyltransferase activity // inferred from sequence or structural similarity /// 0016756 // glutathione…
261964_at	261964_at	At1g36600		10.6813	0.466064	47.3348	0.398926	At1g36600	---	---	---	---	---
251044_at	251044_at	At5g02350	Cysteine/Histidine-rich C1 domain family protein	1.06183	0.962402	17.0536	0.80542	At5g02350	---	---	---	---	0005515 // protein binding // inferred from electronic annotation /// 0008270 // zinc ion binding // inferred from electronic annotation
260573_at	260573_at	At2g47280	Pectin lyase-like superfamily protein	20.7814	0.592285	51.4821	0.366211	At2g47280	---	---	0007047 // cellular cell wall organization // inferred from electronic annotation /// 0042545 // cell wall modification // inferred from electronic annotation	0005576 // extracellular region // inferred from electronic annotation /// 0005618 // cell wall // inferred from electronic annotation /// 0009505 // plant-type cell wall // inferred from sequence or structural similarity /// 0012505 // endomembrane system // inferred from electronic annotation	0016787 // hydrolase activity // inferred from electronic annotation /// 0030599 // pectinesterase activity // inferred from electronic annotation /// 0030599 // pectinesterase activity // inferred from sequence or structural similarity /// 0045330 // aspartyl esterase activity // inferred from electronic annotation
245646_x_at	245646_x_at	At1g24851 At1g25025 At1g25112 At1g25180	unknown protein; BEST Arabidopsis thaliana protein match is: unknown protein (TAIR:AT1G25025.1); Has 6812 Blast hits to 2172 proteins in 306 species: Archae - 0; Bacteria - 350; Metazoa - 1330; Fungi - 775; Plants - 255; Viruses - 55; Other Eukaryotes - 4047 (source: NCBI BLink). unknown protein; BEST Arabidopsis thaliana protein match is: unknown protein (TAIR:AT1G25112.1); Has 8171 Blast hits t…	42.7861	0.398926	30.3418	0.466064	At1g25025	---	---	---	---	---
255313_at	255313_at	At4g04590		4.99765	0.753906	35.4219	0.19458	At4g04590	---	---	---	---	---
246900_at	246900_at	At5g25620	YUC6__Flavin-binding monooxygenase family protein	43.4158	0.303711	60.7139	0.432373	At5g25620	YUC6 (YUCCA6); FAD binding / NADP or NADPH binding / flavin-containing monooxygenase/ monooxygenase/ oxidoreductase	YUC6	0009851 // auxin biosynthetic process // inferred from mutant phenotype /// 0009851 // auxin biosynthetic process // inferred from electronic annotation /// 0055114 // oxidation reduction // inferred from electronic annotation	0005737 // cytoplasm // inferred from electronic annotation	0004497 // monooxygenase activity // inferred from sequence or structural similarity /// 0004497 // monooxygenase activity // inferred from electronic annotation /// 0004499 // flavin-containing monooxygenase activity // inferred from electronic annotation /// 0016491 // oxidoreductase activity // inferred from electronic annotation /// 0050660 // FAD or FADH2 binding // inferred from electronic …
256477_at	256477_at	At1g42690		6.02767	0.633789	14.2533	0.533936	At1g42690	---	---	---	---	---
265520_at	265520_at	At2g06020	Homeodomain-like superfamily protein	18.0677	0.219482	20.5738	0.246094	At2g06020	---	---	0045449 // regulation of transcription // traceable author statement /// 0045449 // regulation of transcription // inferred from electronic annotation	---	0003677 // DNA binding // inferred from sequence or structural similarity /// 0003677 // DNA binding // inferred from electronic annotation /// 0003700 // sequence-specific DNA binding transcription factor activity // inferred from sequence or structural similarity
254631_at	254631_at	At4g18610	LSH9__Protein of unknown function (DUF640)	138.696	0.067627	68.1823	0.149658	At4g18610	LSH9 (LIGHT SENSITIVE HYPOCOTYLS 9)	LSH9	---	0009507 // chloroplast // inferred from electronic annotation	---
256969_at	256969_at	At3g21080	ABC transporter-related	12.7808	0.72583	85.3257	0.171387	At3g21080	---	---	---	---	---
261877_at	261877_at	At1g50580	UDP-Glycosyltransferase superfamily protein	3.10141	0.999756	35.4057	0.601074	At1g50580	---	---	0008152 // metabolic process // inferred from electronic annotation	---	0016740 // transferase activity // inferred from electronic annotation /// 0016757 // transferase activity, transferring glycosyl groups // inferred from sequence or structural similarity /// 0016758 // transferase activity, transferring hexosyl groups // inferred from electronic annotation
266669_at	266669_at	At2g29750	UGT71C1__UDP-glucosyl transferase 71C1	3.29431	0.888428	41.7649	0.753906	At2g29750	UGT71C1 (UDP-GLUCOSYL TRANSFERASE 71C1); UDP-glycosyltransferase/ quercetin 3'-O-glucosyltransferase/ quercetin 7-O-glucosyltransferase/ transferase, transferring glycosyl groups	UGT71C1	0008152 // metabolic process // inferred from electronic annotation	---	0008194 // UDP-glycosyltransferase activity // inferred from sequence or structural similarity /// 0016740 // transferase activity // inferred from electronic annotation /// 0016757 // transferase activity, transferring glycosyl groups // inferred from sequence or structural similarity /// 0016757 // transferase activity, transferring glycosyl groups // inferred from electronic annotation /// 001…
266603_at	266603_at	At2g46040	ARID/BRIGHT DNA-binding domain;ELM2 domain protein	4.88051	0.5	54.6919	0.27417	At2g46040	---	---	---	0005622 // intracellular // inferred from electronic annotation /// 0005622 // intracellular // inferred from sequence or structural similarity	0003677 // DNA binding // inferred from electronic annotation /// 0003677 // DNA binding // inferred from sequence or structural similarity
245105_at	245105_at	At2g41610	unknown protein; Has 35333 Blast hits to 34131 proteins in 2444 species: Archae - 798; Bacteria - 22429; Metazoa - 974; Fungi - 991; Plants - 531; Viruses - 0; Other Eukaryotes - 9610 (source: NCBI BLink).	72.5111	0.111572	67.3044	0.0805664	At2g41610	---	---	---	---	---
256476_at	256476_at	256476_at		26.5696	0.5	13.4794	0.466064	At1g42697	---	---	---	---	---
255873_at	255873_at	At2g30340	LBD13__LOB domain-containing protein 13	8.65567	0.567627	66.6755	0.398926	At2g30340	LBD13 (LOB DOMAIN-CONTAINING PROTEIN 13)	LBD13	---	0016020 // membrane // inferred from direct assay	---
252456_at	252456_at	At3g47170	HXXXD-type acyl-transferase family protein	38.0209	0.533936	22.5143	0.432373	At3g47170	---	---	---	---	0016740 // transferase activity // inferred from sequence or structural similarity /// 0016747 // transferase activity, transferring acyl groups other than amino-acyl groups // inferred from electronic annotation
253134_at	253134_at	At4g35820	2-oxoglutarate (2OG) and Fe(II)-dependent oxygenase superfamily protein	9.88727	0.753906	27.2906	0.5	At4g35820	---	---	0018401 // peptidyl-proline hydroxylation to 4-hydroxy-L-proline // inferred from sequence or structural similarity /// 0019538 // protein metabolic process // inferred from electronic annotation /// 0055114 // oxidation reduction // inferred from electronic annotation	---	0005506 // iron ion binding // inferred from electronic annotation /// 0016491 // oxidoreductase activity // inferred from electronic annotation /// 0016705 // oxidoreductase activity, acting on paired donors, with incorporation or reduction of molecular oxygen // inferred from electronic annotation /// 0016706 // oxidoreductase activity, acting on paired donors, with incorporation or reduction o…
257388_at	257388_at	257388_at		33.477	0.246094	17.8911	0.533936	At2g14430	---	---	---	---	---
259360_at	259360_at	At1g13310	Endosomal targeting BRO1-like domain-containing protein	4.64586	0.953857	29.5117	0.828613	At1g13310	---	---	---	---	---
256572_at	256572_at	At3g30740		33.3447	0.0952148	54.4674	0.0461426	At3g30740	---	---	---	---	---
265780_at	265780_at	At2g07380		7.11516	0.633789	23.3075	0.432373	At2g07380	---	---	---	---	---
261568_at	261568_at	At1g01030	NGA3__AP2/B3-like transcriptional factor family protein	23.2746	0.27417	47.9229	0.0561523	At1g01030	NGA3 (NGATHA3); transcription factor	NGA3	0006350 // transcription // inferred from electronic annotation /// 0006355 // regulation of transcription, DNA-dependent // inferred from electronic annotation /// 0009908 // flower development // inferred from mutant phenotype /// 0045449 // regulation of transcription // traceable author statement /// 0045449 // regulation of transcription // inferred from electronic annotation /// 0048366 // …	0005634 // nucleus // inferred from electronic annotation	0003677 // DNA binding // inferred from electronic annotation /// 0003700 // sequence-specific DNA binding transcription factor activity // inferred from sequence or structural similarity
250472_at	250472_at	At5g10210	CONTAINS InterPro DOMAIN/s: C2 calcium-dependent membrane targeting (InterPro:IPR000008); BEST Arabidopsis thaliana protein match is: unknown protein (TAIR:AT5G65030.1); Has 1807 Blast hits to 1807 proteins in 277 species: Archae - 0; Bacteria - 0; Metazoa - 736; Fungi - 347; Plants - 385; Viruses - 0; Other Eukaryotes - 339 (source: NCBI BLink).	11.3603	0.633789	24.2633	0.303711	At5g10210	---	---	---	---	---
245703_at	245703_at	At5g04380	S-adenosyl-L-methionine-dependent methyltransferases superfamily protein	35.1499	0.533936	46.8381	0.0185547	At5g04380	---	---	0046686 // response to cadmium ion // inferred from expression pattern	---	0008168 // methyltransferase activity // inferred from electronic annotation
259086_at	259086_at	At3g04990	BEST Arabidopsis thaliana protein match is: Frigida-like protein (TAIR:AT5G27220.1); Has 30900 Blast hits to 17560 proteins in 1427 species: Archae - 757; Bacteria - 4112; Metazoa - 14311; Fungi - 2221; Plants - 1348; Viruses - 71; Other Eukaryotes - 8080 (source: NCBI BLink).	8.05509	0.633789	9.36828	0.753906	At3g04990	---	---	---	---	---
256561_s_at	256561_s_at	At3g31330 At3g31355		26.0571	0.432373	34.4718	0.19458	At3g31330	---	---	---	---	---
246656_at	246656_at	At5g35240		4.20781	0.850342	42.952	0.366211	At5g35240	---	---	---	---	---
256047_at	256047_at	At1g07060	unknown protein; Has 30 Blast hits to 30 proteins in 10 species: Archae - 0; Bacteria - 0; Metazoa - 0; Fungi - 0; Plants - 30; Viruses - 0; Other Eukaryotes - 0 (source: NCBI BLink).	1.94178	0.72583	25.0344	0.5	At1g07060	---	---	---	---	---
257997_at	257997_at	257997_at		18.1658	0.533936	7.30169	0.753906	At3g27500	---	---	0023034 // intracellular signaling pathway // inferred from electronic annotation	---	0005515 // protein binding // inferred from electronic annotation /// 0008270 // zinc ion binding // inferred from electronic annotation /// 0046872 // metal ion binding // inferred from electronic annotation
256767_at	256767_at	At3g13680	F-box and associated interaction domains-containing protein	22.7755	0.334473	41.8418	0.0805664	At3g13680	---	---	---	---	---
253850_at	253850_at	At4g28090	sks10__SKU5 similar 10	71.199	0.366211	62.4646	0.432373	At4g28090	sks10 (SKU5 Similar 10); copper ion binding / oxidoreductase	sks10	0055114 // oxidation reduction // inferred from electronic annotation	0012505 // endomembrane system // inferred from electronic annotation	0005507 // copper ion binding // inferred from electronic annotation /// 0016491 // oxidoreductase activity // inferred from electronic annotation
267250_at	267250_at	At2g23060	Acyl-CoA N-acyltransferases (NAT) superfamily protein	9.06312	0.533936	23.4471	0.567627	At2g23060	---	---	0008152 // metabolic process // inferred from electronic annotation /// 0008152 // metabolic process // inferred from sequence or structural similarity	---	0008080 // N-acetyltransferase activity // inferred from electronic annotation /// 0008080 // N-acetyltransferase activity // inferred from sequence or structural similarity
252760_x_at	252760_x_at	At3g42730		5.41021	0.80542	62.8492	0.303711	At3g42730	---	---	---	---	---
263815_at	263815_at	At2g10020	unknown protein; Has 1 Blast hits to 1 proteins in 1 species: Archae - 0; Bacteria - 0; Metazoa - 0; Fungi - 0; Plants - 1; Viruses - 0; Other Eukaryotes - 0 (source: NCBI BLink).	55.401	0.171387	47.6829	0.303711	At2g10020	---	---	---	---	---
264079_at	264079_at	At2g28490	RmlC-like cupins superfamily protein	2.88767	0.932373	36.1945	0.466064	At2g28490	---	---	---	0012505 // endomembrane system // inferred from electronic annotation	0045735 // nutrient reservoir activity // inferred from electronic annotation /// 0045735 // nutrient reservoir activity // inferred from sequence or structural similarity
255815_at	255815_at	At1g19890	ATMGH3_MGH3__male-gamete-specific histone H3	4.47292	0.72583	31.5511	0.5	At1g19890	MGH3 (MALE-GAMETE-SPECIFIC HISTONE H3); DNA binding	MGH3	0006334 // nucleosome assembly // inferred from electronic annotation /// 0009567 // double fertilization forming a zygote and endosperm // inferred from expression pattern	0000786 // nucleosome // inferred from electronic annotation /// 0005634 // nucleus // inferred from direct assay /// 0005634 // nucleus // inferred from electronic annotation /// 0048555 // generative cell nucleus // inferred from direct assay	0003677 // DNA binding // inferred from electronic annotation /// 0003677 // DNA binding // inferred from sequence or structural similarity
245224_at	245224_at	At3g29796	unknown protein; Has 28 Blast hits to 20 proteins in 8 species: Archae - 0; Bacteria - 0; Metazoa - 18; Fungi - 0; Plants - 1; Viruses - 0; Other Eukaryotes - 9 (source: NCBI BLink).	2.52709	0.919434	92.3457	0.0805664	At3g29796	---	---	---	---	---
247024_at	247024_at	At5g66985	unknown protein; Has 30201 Blast hits to 17322 proteins in 780 species: Archae - 12; Bacteria - 1396; Metazoa - 17338; Fungi - 3422; Plants - 5037; Viruses - 0; Other Eukaryotes - 2996 (source: NCBI BLink).	25.2819	0.567627	27.9503	0.334473	At5g66985	---	---	---	---	---
267203_at	267203_at	At2g31035	BEST Arabidopsis thaliana protein match is: OSBP(oxysterol binding protein)-related protein 1B (TAIR:AT2G31030.1); Has 7 Blast hits to 7 proteins in 2 species: Archae - 0; Bacteria - 0; Metazoa - 0; Fungi - 0; Plants - 7; Viruses - 0; Other Eukaryotes - 0 (source: NCBI BLink).	0.29098	0.999756	12.2224	0.466064	At2g31035	---	---	---	---	---
264085_at	264085_at	At2g31250	HEMA3__Glutamyl-tRNA reductase family protein	43.0464	0.432373	46.2548	0.366211	At2g31250	HEMA3; NADP or NADPH binding / binding / catalytic/ glutamyl-tRNA reductase/ shikimate 5-dehydrogenase	HEMA3	0006779 // porphyrin biosynthetic process // traceable author statement /// 0006779 // porphyrin biosynthetic process // inferred from electronic annotation /// 0008152 // metabolic process // inferred from electronic annotation /// 0033014 // tetrapyrrole biosynthetic process // inferred from electronic annotation /// 0055114 // oxidation reduction // inferred from electronic annotation	0005737 // cytoplasm // inferred from electronic annotation /// 0009507 // chloroplast // inferred from electronic annotation /// 0009507 // chloroplast // inferred from sequence or structural similarity	0003824 // catalytic activity // inferred from electronic annotation /// 0004764 // shikimate 5-dehydrogenase activity // inferred from electronic annotation /// 0005488 // binding // inferred from electronic annotation /// 0008883 // glutamyl-tRNA reductase activity // inferred from electronic annotation /// 0008883 // glutamyl-tRNA reductase activity // inferred from sequence or structural simi…
260742_at	260742_at	At1g15050	IAA34__indole-3-acetic acid inducible 34	55.8836	0.0805664	60.0727	0.067627	At1g15050	IAA34 (INDOLE-3-ACETIC ACID INDUCIBLE 34); transcription factor	IAA34	0006350 // transcription // inferred from electronic annotation /// 0006508 // proteolysis // inferred from electronic annotation /// 0009733 // response to auxin stimulus // traceable author statement /// 0009734 // auxin mediated signaling pathway // inferred from electronic annotation /// 0045449 // regulation of transcription // inferred from electronic annotation	0005634 // nucleus // inferred from electronic annotation	0003700 // sequence-specific DNA binding transcription factor activity // inferred from sequence or structural similarity /// 0008237 // metallopeptidase activity // inferred from electronic annotation /// 0008270 // zinc ion binding // inferred from electronic annotation /// 0046983 // protein dimerization activity // inferred from electronic annotation
262276_at	262276_at	At1g68700	unknown protein; BEST Arabidopsis thaliana protein match is: unknown protein (TAIR:AT1G26140.1); Has 14 Blast hits to 14 proteins in 4 species: Archae - 0; Bacteria - 0; Metazoa - 0; Fungi - 0; Plants - 14; Viruses - 0; Other Eukaryotes - 0 (source: NCBI BLink).	25.5623	0.601074	36.0117	0.219482	At1g68700	---	---	---	---	---
267398_at	267398_at	At2g44560	AtGH9B11_GH9B11__glycosyl hydrolase 9B11	4.66772	0.665527	24.29	0.601074	At2g44560	AtGH9B11 (Arabidopsis thaliana glycosyl hydrolase 9B11); catalytic/ hydrolase, hydrolyzing O-glycosyl compounds	AtGH9B11	0000272 // polysaccharide catabolic process // inferred from electronic annotation /// 0005975 // carbohydrate metabolic process // inferred from electronic annotation /// 0007047 // cellular cell wall organization // inferred from electronic annotation /// 0008152 // metabolic process // inferred from electronic annotation /// 0030245 // cellulose catabolic process // inferred from electronic an…	0005576 // extracellular region // inferred from electronic annotation /// 0012505 // endomembrane system // inferred from electronic annotation	0003824 // catalytic activity // inferred from electronic annotation /// 0004553 // hydrolase activity, hydrolyzing O-glycosyl compounds // inferred from electronic annotation /// 0004553 // hydrolase activity, hydrolyzing O-glycosyl compounds // inferred from sequence or structural similarity /// 0008810 // cellulase activity // inferred from electronic annotation /// 0016787 // hydrolase activi…
248455_at	248455_at	At5g51360	Transcription elongation factor (TFIIS) family protein	5.13965	0.601074	53.5519	0.219482	At5g51360	---	---	0006354 // RNA elongation // inferred from electronic annotation /// 0006355 // regulation of transcription, DNA-dependent // inferred from electronic annotation	0005634 // nucleus // inferred from electronic annotation	0003677 // DNA binding // inferred from electronic annotation /// 0003702 // RNA polymerase II transcription factor activity // inferred from electronic annotation /// 0003746 // translation elongation factor activity // inferred from electronic annotation /// 0005515 // protein binding // inferred from electronic annotation
248872_at	248872_at	At5g46795	MSP2__microspore-specific promoter 2	21.2735	0.5	21.5054	0.533936	At5g46795	MSP2 (microspore-specific promoter 2)	MSP2	0009555 // pollen development // inferred from expression pattern	0009507 // chloroplast // inferred from direct assay	---
255163_at	255163_at	255163_at		4.91956	0.888428	36.2989	0.067627	At4g07850	---	---	---	---	---
245782_at	245782_at	At1g35200		23.0511	0.72583	21.8855	0.601074	At1g35200	---	---	---	---	---
257823_at	257823_at	At3g25190	Vacuolar iron transporter (VIT) family protein	80.4525	0.303711	49.157	0.432373	At3g25190	---	---	---	---	---
251792_at	251792_at	At3g55550	Concanavalin A-like lectin protein kinase family protein	48.8534	0.0185547	45.1517	0.111572	At3g55550	---	---	0006468 // protein phosphorylation // inferred from electronic annotation	0005886 // plasma membrane // inferred from direct assay	0000166 // nucleotide binding // inferred from electronic annotation /// 0004672 // protein kinase activity // inferred from electronic annotation /// 0004674 // protein serine/threonine kinase activity // inferred from electronic annotation /// 0005488 // binding // inferred from electronic annotation /// 0005524 // ATP binding // inferred from electronic annotation /// 0005529 // sugar binding …
253837_at	253837_at	At4g27850	Glycine-rich protein family	95.7	0.0805664	71.3218	0.0185547	At4g27850	---	---	---	---	---
266502_at	266502_at	At2g47720 At2g47730	FUNCTIONS IN: molecular_function unknown; INVOLVED IN: biological_process unknown; LOCATED IN: chloroplast; EXPRESSED IN: 7 plant structures; EXPRESSED DURING: 4 anthesis, F mature embryo stage, petal differentiation and expansion stage, E expanded cotyledon stage, D bilateral stage; BEST Arabidopsis thaliana protein match is: Transducin/WD40 repeat-like superfamily protein (TAIR:AT3G62770.1); Ha…	81.2437	0.0302734	48.4508	0.0461426	At2g47720	---	---	0006952 // defense response // inferred from expression pattern /// 0009407 // toxin catabolic process // traceable author statement /// 0009409 // response to cold // inferred from expression pattern /// 0009651 // response to salt stress // inferred from expression pattern /// 0042742 // defense response to bacterium // inferred from expression pattern	0005634 // nucleus // inferred from direct assay /// 0005886 // plasma membrane // inferred from direct assay /// 0009507 // chloroplast // inferred from electronic annotation /// 0009507 // chloroplast // inferred from direct assay /// 0009536 // plastid // inferred from electronic annotation /// 0009570 // chloroplast stroma // inferred from direct assay /// 0009579 // thylakoid // inferred fro…	0004364 // glutathione transferase activity // inferred from direct assay /// 0004364 // glutathione transferase activity // inferred from electronic annotation /// 0005515 // protein binding // inferred from physical interaction /// 0016740 // transferase activity // inferred from electronic annotation /// 0043295 // glutathione binding // inferred from direct assay
265407_at	265407_at	At2g16810	F-box and associated interaction domains-containing protein	37.2784	0.334473	63.0744	0.366211	At2g16810	---	---	0006511 // ubiquitin-dependent protein catabolic process // traceable author statement	---	0004842 // ubiquitin-protein ligase activity // inferred from sequence or structural similarity
255215_at	255215_at	At4g07660		5.52887	0.904785	24.2771	0.665527	At4g07660	---	---	---	---	---
252727_s_at	252727_s_at	At1g24938 At1g35100 At1g44850 At2g10390 At3g43070 At4g03979 At5g36035		0.702133	0.696289	30.1463	0.567627	At3g43070	---	---	---	---	---
246709_s_at	246709_s_at	At5g28160 At5g28180	Galactose oxidase/kelch repeat superfamily protein Galactose oxidase/kelch repeat superfamily protein	5.60844	0.5	3.68357	0.953857	At5g28160	---	---	---	0012505 // endomembrane system // inferred from electronic annotation	---
253683_at	253683_at	At4g29650	Cytidine/deoxycytidylate deaminase family protein	31.2455	0.0952148	63.2711	0.0375977	At4g29650	---	---	0008655 // pyrimidine salvage // inferred from sequence or structural similarity /// 0046087 // cytidine metabolic process // inferred from electronic annotation	---	0003824 // catalytic activity // inferred from electronic annotation /// 0004126 // cytidine deaminase activity // inferred from electronic annotation /// 0004126 // cytidine deaminase activity // inferred from sequence or structural similarity /// 0008270 // zinc ion binding // inferred from electronic annotation /// 0016787 // hydrolase activity // inferred from electronic annotation
263070_at	263070_at	At2g17600	Cysteine/Histidine-rich C1 domain family protein	2.00953	0.943848	49.1447	0.633789	At2g17600	---	---	---	---	---
264503_at	264503_at	At1g09410	pentatricopeptide (PPR) repeat-containing protein	1.76671	0.80542	23.8665	0.633789	At1g09410	---	---	---	---	0005488 // binding // inferred from electronic annotation
260451_at	260451_at	At1g72360	AtERF73_ERF73_HRE1__Integrase-type DNA-binding superfamily protein	96.4885	0.0461426	110.752	0.067627	At1g72360	---	---	0006350 // transcription // inferred from electronic annotation /// 0006355 // regulation of transcription, DNA-dependent // inferred from sequence or structural similarity /// 0006355 // regulation of transcription, DNA-dependent // inferred from electronic annotation /// 0009873 // ethylene mediated signaling pathway // traceable author statement /// 0009873 // ethylene mediated signaling pathw…	0005634 // nucleus // inferred from direct assay /// 0005634 // nucleus // inferred from sequence or structural similarity /// 0005634 // nucleus // inferred from electronic annotation	0003677 // DNA binding // inferred from sequence or structural similarity /// 0003677 // DNA binding // inferred from electronic annotation /// 0003700 // sequence-specific DNA binding transcription factor activity // inferred from sequence or structural similarity /// 0003700 // sequence-specific DNA binding transcription factor activity // traceable author statement /// 0003700 // sequence-spec…
262152_s_at	262152_s_at	At1g52430 At1g52450	Ubiquitin carboxyl-terminal hydrolase-related protein Ubiquitin carboxyl-terminal hydrolase-related protein	29.939	0.067627	40.0632	0.0561523	At1g52450	---	---	0006511 // ubiquitin-dependent protein catabolic process // inferred from electronic annotation	---	0004221 // ubiquitin thiolesterase activity // inferred from electronic annotation
267447_at	267447_at	At2g33870	ArRABA1h__RAB GTPase homolog A1H	7.19453	0.80542	23.6223	0.5	At2g33870	ArRABA1h (Arabidopsis Rab GTPase homolog A1h); GTP binding	ArRABA1h	0007264 // small GTPase mediated signal transduction // inferred from electronic annotation /// 0015031 // protein transport // inferred from electronic annotation	---	0000166 // nucleotide binding // inferred from electronic annotation /// 0005525 // GTP binding // inferred from electronic annotation /// 0005525 // GTP binding // inferred from sequence or structural similarity
254941_s_at	254941_s_at	At1g30030 At4g10830		0.724821	0.981445	9.75476	0.5	At4g10830	---	---	---	---	---
261246_at	261246_at	At1g20080	ATSYTB_NTMC2T1.2_NTMC2TYPE1.2_SYT2_SYTB__Calcium-dependent lipid-binding (CaLB domain) family protein	13.8598	0.5	52.5773	0.533936	At1g20080	SYTB	SYTB	---	0012505 // endomembrane system // inferred from electronic annotation	---
258147_at	258147_at	At3g18070	BGLU43__beta glucosidase 43	36.2357	0.219482	17.5644	0.753906	At3g18070	BGLU43 (BETA GLUCOSIDASE 43); catalytic/ cation binding / hydrolase, hydrolyzing O-glycosyl compounds	BGLU43	0005975 // carbohydrate metabolic process // inferred from electronic annotation /// 0008152 // metabolic process // inferred from electronic annotation	---	0003824 // catalytic activity // inferred from electronic annotation /// 0004553 // hydrolase activity, hydrolyzing O-glycosyl compounds // inferred from electronic annotation /// 0004553 // hydrolase activity, hydrolyzing O-glycosyl compounds // inferred from sequence or structural similarity /// 0008422 // beta-glucosidase activity // inferred from electronic annotation /// 0016787 // hydrolase…
262995_s_at	262995_s_at	At1g54430 At3g30420		23.1618	0.334473	39.9732	0.27417	At1g54430	---	---	---	---	---
255937_at	255937_at	At1g12610	DDF1__Integrase-type DNA-binding superfamily protein	2.12974	0.80542	28.9278	0.466064	At1g12610	DDF1 (DWARF AND DELAYED FLOWERING 1); DNA binding / sequence-specific DNA binding / transcription factor	DDF1	0006350 // transcription // inferred from electronic annotation /// 0006355 // regulation of transcription, DNA-dependent // inferred from electronic annotation /// 0006950 // response to stress // inferred from electronic annotation /// 0009651 // response to salt stress // inferred from genetic interaction /// 0010371 // regulation of gibberellin biosynthetic process // inferred from mutant phe…	0005634 // nucleus // inferred from electronic annotation	0003677 // DNA binding // inferred from sequence or structural similarity /// 0003677 // DNA binding // inferred from electronic annotation /// 0003700 // sequence-specific DNA binding transcription factor activity // inferred from sequence or structural similarity /// 0003700 // sequence-specific DNA binding transcription factor activity // inferred from electronic annotation /// 0043565 // sequ…
245823_at	245823_at	At1g57906	unknown protein; BEST Arabidopsis thaliana protein match is: F-box family protein with a domain of unknown function (DUF295) (TAIR:AT2G17690.1); Has 57 Blast hits to 57 proteins in 5 species: Archae - 0; Bacteria - 0; Metazoa - 0; Fungi - 0; Plants - 57; Viruses - 0; Other Eukaryotes - 0 (source: NCBI BLink).	13.0909	0.665527	26.766	0.432373	At1g57906	---	---	---	---	---
267332_at	267332_at	At2g19290	unknown protein; Has 1 Blast hits to 1 proteins in 1 species: Archae - 0; Bacteria - 0; Metazoa - 0; Fungi - 0; Plants - 1; Viruses - 0; Other Eukaryotes - 0 (source: NCBI BLink).	43.8488	0.067627	27.8916	0.665527	At2g19290	---	---	---	---	---
256421_at	256421_at	At1g33500	unknown protein; Has 30201 Blast hits to 17322 proteins in 780 species: Archae - 12; Bacteria - 1396; Metazoa - 17338; Fungi - 3422; Plants - 5037; Viruses - 0; Other Eukaryotes - 2996 (source: NCBI BLink).	4.4043	0.870361	20.0912	0.533936	At1g33500	---	---	---	---	---
267334_at	267334_at	At2g19420	unknown protein; Has 2 Blast hits to 2 proteins in 1 species: Archae - 0; Bacteria - 0; Metazoa - 0; Fungi - 0; Plants - 2; Viruses - 0; Other Eukaryotes - 0 (source: NCBI BLink).	24.3051	0.111572	12.965	0.780518	At2g19420	---	---	---	---	---
246608_at	246608_at	At5g35380	Protein kinase protein with adenine nucleotide alpha hydrolases-like domain	4.44641	0.780518	23.8508	0.633789	At5g35380	---	---	0006468 // protein phosphorylation // inferred from electronic annotation /// 0006950 // response to stress // inferred from electronic annotation	---	0004672 // protein kinase activity // inferred from electronic annotation /// 0004674 // protein serine/threonine kinase activity // inferred from electronic annotation /// 0004872 // receptor activity // inferred from electronic annotation /// 0005524 // ATP binding // inferred from electronic annotation /// 0016301 // kinase activity // inferred from sequence or structural similarity /// 001630…
262915_at	262915_at	At1g59940	ARR3__response regulator 3	15.3117	0.5	41.1527	0.567627	At1g59940	ARR3 (RESPONSE REGULATOR 3); transcription regulator/ two-component response regulator	ARR3	0000160 // two-component signal transduction system (phosphorelay) // inferred from direct assay /// 0000160 // two-component signal transduction system (phosphorelay) // traceable author statement /// 0000160 // two-component signal transduction system (phosphorelay) // inferred from electronic annotation /// 0006350 // transcription // inferred from electronic annotation /// 0006355 // regulati…	0005634 // nucleus // inferred from direct assay /// 0005634 // nucleus // inferred from electronic annotation /// 0005737 // cytoplasm // inferred from direct assay	0000156 // two-component response regulator activity // inferred from direct assay /// 0000156 // two-component response regulator activity // inferred from sequence or structural similarity /// 0000156 // two-component response regulator activity // inferred from electronic annotation /// 0005515 // protein binding // inferred from physical interaction /// 0030528 // transcription regulator acti…
258096_at	258096_at	At3g23650	protein kinase-related	8.55137	0.466064	36.9515	0.129639	At3g23650	---	---	---	0012505 // endomembrane system // inferred from electronic annotation	---
249669_at	249669_at	At5g35880		27.8274	0.219482	58.2588	0.246094	At5g35880	---	---	---	---	---
247876_at	247876_at	At5g57730	unknown protein; Has 1 Blast hits to 1 proteins in 1 species: Archae - 0; Bacteria - 0; Metazoa - 0; Fungi - 0; Plants - 1; Viruses - 0; Other Eukaryotes - 0 (source: NCBI BLink).	16.5003	0.780518	23.0086	0.665527	At5g57730	---	---	---	---	---
248859_at	248859_at	At5g46660	protein kinase C-like zinc finger protein	11.9249	0.601074	39.4338	0.19458	At5g46660	---	---	---	---	0005515 // protein binding // inferred from electronic annotation /// 0008270 // zinc ion binding // inferred from electronic annotation
254005_at	254005_at	At4g26330	ATSBT3.18_UNE17__Subtilisin-like serine endopeptidase family protein	45.5883	0.0561523	41.4615	0.303711	At4g26330	UNE17 (UNFERTILIZED EMBRYO SAC 17); identical protein binding / serine-type endopeptidase	UNE17	0006508 // proteolysis // inferred from sequence or structural similarity /// 0006508 // proteolysis // inferred from electronic annotation /// 0009567 // double fertilization forming a zygote and endosperm // inferred from mutant phenotype /// 0043086 // negative regulation of catalytic activity // inferred from electronic annotation	0005737 // cytoplasm // inferred from direct assay /// 0005777 // peroxisome // traceable author statement	0004252 // serine-type endopeptidase activity // inferred from electronic annotation /// 0008233 // peptidase activity // inferred from electronic annotation /// 0042802 // identical protein binding // inferred from electronic annotation
255187_s_at	255187_s_at	At2g12390 At4g07760		1.39101	0.943848	10.0254	0.80542	At4g07760	---	---	---	---	---
245520_at	245520_at	At4g15870	ATTS1_TS1__terpene synthase 1	2.15203	0.919434	21.8399	0.601074	At4g15870	ATTS1; lyase/ magnesium ion binding	ATTS1	0008152 // metabolic process // inferred from electronic annotation /// 0046246 // terpene biosynthetic process // inferred from sequence or structural similarity	0009507 // chloroplast // inferred from electronic annotation	0000287 // magnesium ion binding // inferred from electronic annotation /// 0016829 // lyase activity // inferred from electronic annotation
249117_at	249117_at	At5g43840	AT-HSFA6A_HSFA6A__heat shock transcription factor A6A	18.2576	0.129639	18.8367	0.366211	At5g43840	AT-HSFA6A; DNA binding / transcription factor	AT-HSFA6A	0006350 // transcription // inferred from electronic annotation /// 0006355 // regulation of transcription, DNA-dependent // inferred from electronic annotation /// 0006950 // response to stress // inferred from electronic annotation /// 0045449 // regulation of transcription // inferred from electronic annotation	0005634 // nucleus // inferred from electronic annotation	0003677 // DNA binding // inferred from sequence or structural similarity /// 0003677 // DNA binding // inferred from electronic annotation /// 0003700 // sequence-specific DNA binding transcription factor activity // inferred from sequence or structural similarity /// 0003700 // sequence-specific DNA binding transcription factor activity // inferred from electronic annotation /// 0043565 // sequ…
246855_at	246855_at	At5g26280	TRAF-like family protein	18.5869	0.398926	23.1531	0.398926	At5g26280	---	---	---	0016020 // membrane // inferred from direct assay	---
246166_at	246166_at	246166_at		2.23178	0.850342	23.1083	0.696289	At5g32410	---	---	---	---	---
257839_at	257839_at	At3g25080	Protein of unknown function (DUF626)	33.8143	0.466064	52.2473	0.366211	At3g25080	---	---	---	---	---
247674_at	247674_at	At5g59930	Cysteine/Histidine-rich C1 domain family protein	20.3917	0.5	34.2484	0.466064	At5g59930	---	---	0023034 // intracellular signaling pathway // inferred from electronic annotation	---	0005515 // protein binding // inferred from electronic annotation /// 0008270 // zinc ion binding // inferred from electronic annotation
261297_at	261297_at	261297_at		3.4558	0.747314	25.5911	0.533936	At1g48500	JAZ4 (JASMONATE-ZIM-DOMAIN PROTEIN 4)	JAZ4	0006350 // transcription // inferred from electronic annotation /// 0006952 // defense response // inferred from electronic annotation /// 0045449 // regulation of transcription // inferred from electronic annotation	0005634 // nucleus // inferred from electronic annotation	0005515 // protein binding // inferred from physical interaction
266353_at	266353_at	At2g01520	MLP328_ZCE1__MLP-like protein 328	44.5576	0.303711	36.5817	0.466064	At2g01520	MLP328 (MLP-LIKE PROTEIN 328); copper ion binding	MLP328	0006952 // defense response // inferred from electronic annotation /// 0009607 // response to biotic stimulus // inferred from electronic annotation /// 0010043 // response to zinc ion // inferred from expression pattern	---	0005507 // copper ion binding // inferred from direct assay
265601_at	265601_at	At2g14390	unknown protein; Has 294 Blast hits to 290 proteins in 73 species: Archae - 2; Bacteria - 20; Metazoa - 212; Fungi - 5; Plants - 4; Viruses - 0; Other Eukaryotes - 51 (source: NCBI BLink).	42.0391	0.567627	28.4039	0.633789	At2g14390	---	---	---	---	---
267613_at	267613_at	At2g26700	PID2__AGC (cAMP-dependent, cGMP-dependent and protein kinase C) kinase family protein	35.2871	0.246094	32.0145	0.533936	At2g26700	PID2 (PINOID2); ATP binding / kinase/ protein kinase	PID2	0006468 // protein phosphorylation // inferred from sequence or structural similarity /// 0006468 // protein phosphorylation // inferred from electronic annotation /// 0048825 // cotyledon development // inferred from genetic interaction	---	0000166 // nucleotide binding // inferred from electronic annotation /// 0004672 // protein kinase activity // inferred from sequence or structural similarity /// 0004672 // protein kinase activity // inferred from electronic annotation /// 0004674 // protein serine/threonine kinase activity // inferred from electronic annotation /// 0005515 // protein binding // inferred from physical interactio…
265693_at	265693_at	265693_at		3.50264	0.601074	31.6204	0.696289	At2g24350	---	---	---	---	0000166 // nucleotide binding // inferred from electronic annotation /// 0003676 // nucleic acid binding // inferred from electronic annotation /// 0003723 // RNA binding // inferred from sequence or structural similarity
257588_x_at	257588_x_at	At1g30150		24.2497	0.72583	65.1004	0.334473	At1g30150	---	---	---	---	---
248033_s_at	248033_s_at	At5g54330 At5g55870	Protein of unknown function (DUF295) unknown protein; BEST Arabidopsis thaliana protein match is: Protein of unknown function (DUF295) (TAIR:AT5G54330.1); Has 1807 Blast hits to 1807 proteins in 277 species: Archae - 0; Bacteria - 0; Metazoa - 736; Fungi - 347; Plants - 385; Viruses - 0; Other Eukaryotes - 339 (source: NCBI BLink).	7.31	0.567627	27.4526	0.5	At5g55870	---	---	---	---	---
260113_at	260113_at	At1g63300	Myosin heavy chain-related protein	59.8807	0.219482	32.9387	0.398926	At1g63300	---	---	---	0005739 // mitochondrion // inferred from electronic annotation	---
249559_at	249559_at	At5g38320	unknown protein; FUNCTIONS IN: molecular_function unknown; INVOLVED IN: biological_process unknown; LOCATED IN: cellular_component unknown; EXPRESSED IN: shoot apex, sepal, pedicel; EXPRESSED DURING: 4 anthesis; BEST Arabidopsis thaliana protein match is: unknown protein (TAIR:AT1G67050.1); Has 30201 Blast hits to 17322 proteins in 780 species: Archae - 12; Bacteria - 1396; Metazoa - 17338; Fungi…	40.679	0.366211	83.1724	0.129639	At5g38320	---	---	---	---	---
251160_at	251160_at	At3g63240	DNAse I-like superfamily protein	74.0333	0.171387	66.0251	0.19458	At3g63240	---	---	---	---	0004437 // inositol or phosphatidylinositol phosphatase activity // inferred from electronic annotation /// 0016787 // hydrolase activity // inferred from sequence or structural similarity
265532_at	265532_at	At2g11370		3.75378	0.828613	55.2645	0.0952148	At2g11370	---	---	---	---	---
252686_at	252686_at	252686_at		25.2283	0.466064	70.8201	0.0805664	At3g44420	---	---	---	---	---
255658_at	255658_at	At4g00770	unknown protein; Has 127 Blast hits to 120 proteins in 33 species: Archae - 0; Bacteria - 2; Metazoa - 6; Fungi - 8; Plants - 62; Viruses - 3; Other Eukaryotes - 46 (source: NCBI BLink).	70.9563	0.0437012	33.8899	0.303711	At4g00770	---	---	---	---	---
265950_s_at	265950_s_at	At2g18530 At3g46160	Protein kinase superfamily protein Protein kinase superfamily protein	40.532	0.0805664	45.4019	0.0952148	At2g18530	---	---	0006468 // protein phosphorylation // inferred from electronic annotation	0012505 // endomembrane system // inferred from electronic annotation	0004672 // protein kinase activity // inferred from electronic annotation /// 0004674 // protein serine/threonine kinase activity // inferred from electronic annotation /// 0005524 // ATP binding // inferred from electronic annotation /// 0016301 // kinase activity // inferred from sequence or structural similarity /// 0016301 // kinase activity // inferred from electronic annotation
265756_at	265756_at	At2g13150	Basic-leucine zipper (bZIP) transcription factor family protein	4.82337	0.932373	30.0922	0.753906	At2g13150	---	---	0006355 // regulation of transcription, DNA-dependent // inferred from electronic annotation	0005634 // nucleus // inferred from electronic annotation /// 0009507 // chloroplast // inferred from electronic annotation	0003677 // DNA binding // inferred from electronic annotation /// 0003700 // sequence-specific DNA binding transcription factor activity // inferred from sequence or structural similarity /// 0003700 // sequence-specific DNA binding transcription factor activity // inferred from electronic annotation /// 0043565 // sequence-specific DNA binding // inferred from electronic annotation /// 0046983 /…
266828_at	266828_at	At2g22930	UDP-Glycosyltransferase superfamily protein	4.47966	0.932373	46.048	0.0805664	At2g22930	---	---	0008152 // metabolic process // inferred from electronic annotation	0012505 // endomembrane system // inferred from electronic annotation	0016740 // transferase activity // inferred from electronic annotation /// 0016757 // transferase activity, transferring glycosyl groups // inferred from sequence or structural similarity /// 0016758 // transferase activity, transferring hexosyl groups // inferred from electronic annotation
257244_at	257244_at	At3g24240	Leucine-rich repeat receptor-like protein kinase family protein	74.5829	0.129639	56.9894	0.111572	At3g24240	---	---	0006468 // protein phosphorylation // inferred from electronic annotation /// 0006468 // protein phosphorylation // inferred from sequence or structural similarity /// 0007169 // transmembrane receptor protein tyrosine kinase signaling pathway // inferred from sequence or structural similarity /// 0044419 // interspecies interaction between organisms // inferred from electronic annotation	0005886 // plasma membrane // inferred from electronic annotation /// 0012505 // endomembrane system // inferred from electronic annotation /// 0016020 // membrane // inferred from electronic annotation /// 0016021 // integral to membrane // inferred from electronic annotation	0000166 // nucleotide binding // inferred from electronic annotation /// 0004672 // protein kinase activity // inferred from electronic annotation /// 0004674 // protein serine/threonine kinase activity // inferred from electronic annotation /// 0004674 // protein serine/threonine kinase activity // inferred from sequence or structural similarity /// 0004872 // receptor activity // inferred from …
262278_at	262278_at	At1g68640	PAN__bZIP transcription factor family protein	5.48291	0.904785	27.378	0.780518	At1g68640	PAN (PERIANTHIA); DNA binding / transcription factor	PAN	0006350 // transcription // inferred from electronic annotation /// 0006355 // regulation of transcription, DNA-dependent // inferred from electronic annotation /// 0009909 // regulation of flower development // inferred from mutant phenotype /// 0045449 // regulation of transcription // inferred from electronic annotation	0005634 // nucleus // inferred from electronic annotation	0003677 // DNA binding // inferred from physical interaction /// 0003677 // DNA binding // inferred from sequence or structural similarity /// 0003677 // DNA binding // inferred from electronic annotation /// 0003700 // sequence-specific DNA binding transcription factor activity // inferred from direct assay /// 0003700 // sequence-specific DNA binding transcription factor activity // inferred fr…
254771_at	254771_at	At4g13380	MEE56__Heavy metal transport/detoxification superfamily protein	1.24809	0.850342	5.85188	0.828613	At4g13380	MEE56 (maternal effect embryo arrest 56); metal ion binding	MEE56	0009793 // embryo development ending in seed dormancy // inferred from mutant phenotype /// 0030001 // metal ion transport // inferred from electronic annotation	---	0046872 // metal ion binding // inferred from electronic annotation /// 0046872 // metal ion binding // inferred from sequence or structural similarity
262140_at	262140_at	At1g52470	alpha/beta-Hydrolases superfamily protein	31.0276	0.334473	42.6353	0.246094	At1g52470	---	---	---	---	0016787 // hydrolase activity // inferred from electronic annotation
248482_at	248482_at	248482_at		58.4871	0.0561523	69.0985	0.00195313	At5g50970	---	---	---	---	---
263341_at	263341_at	At2g05030		48.6958	0.366211	21.3033	0.19458	At2g05030	---	---	---	---	---
263338_at	263338_at	At2g05000		19.5687	0.246094	35.9693	0.129639	At2g05000	---	---	---	---	---
262917_at	262917_at	At1g64800	DNA binding;sequence-specific DNA binding transcription factors	17.0823	0.432373	38.9578	0.129639	At1g64800	---	---	0006355 // regulation of transcription, DNA-dependent // inferred from electronic annotation	---	0003677 // DNA binding // inferred from electronic annotation /// 0003700 // sequence-specific DNA binding transcription factor activity // inferred from electronic annotation
261350_at	261350_at	At1g79770	Protein of unknown function (DUF1677)	168.314	0.00195313	81.628	0.129639	At1g79770	---	---	---	---	---
262689_at	262689_at	At1g62700	ANAC026_VND5__Arabidopsis NAC domain containing protein 26	31.7578	0.111572	28.0028	0.5	At1g62700	ANAC026; transcription factor	ANAC026	0045449 // regulation of transcription // traceable author statement /// 0045449 // regulation of transcription // inferred from electronic annotation	---	0003677 // DNA binding // inferred from electronic annotation /// 0003700 // sequence-specific DNA binding transcription factor activity // inferred from sequence or structural similarity
267574_at	267574_at	At2g30680	BEST Arabidopsis thaliana protein match is: glucan synthase-like 3 (TAIR:AT2G31960.2); Has 80 Blast hits to 80 proteins in 12 species: Archae - 0; Bacteria - 0; Metazoa - 0; Fungi - 0; Plants - 80; Viruses - 0; Other Eukaryotes - 0 (source: NCBI BLink).	40.7132	0.219482	39.2129	0.366211	At2g30680	---	---	---	---	---
256849_at	256849_at	256849_at		33.1639	0.27417	17.6353	0.366211	At3g27990	---	---	---	---	---
248247_at	248247_at	At5g53210	SPCH__basic helix-loop-helix (bHLH) DNA-binding superfamily protein	20.7763	0.633789	47.1723	0.567627	At5g53210	SPCH (SPEECHLESS); DNA binding / transcription factor	SPCH	0006350 // transcription // inferred from electronic annotation /// 0007275 // multicellular organismal development // inferred from electronic annotation /// 0010374 // stomatal complex development // inferred from mutant phenotype /// 0045449 // regulation of transcription // traceable author statement /// 0045449 // regulation of transcription // inferred from electronic annotation	0005634 // nucleus // inferred from direct assay /// 0005634 // nucleus // inferred from electronic annotation	0003677 // DNA binding // inferred from sequence or structural similarity /// 0003677 // DNA binding // inferred from electronic annotation /// 0003700 // sequence-specific DNA binding transcription factor activity // inferred from sequence or structural similarity /// 0030528 // transcription regulator activity // inferred from electronic annotation
246795_at	246795_at	At5g27020	unknown protein; Has 1807 Blast hits to 1807 proteins in 277 species: Archae - 0; Bacteria - 0; Metazoa - 736; Fungi - 347; Plants - 385; Viruses - 0; Other Eukaryotes - 339 (source: NCBI BLink).	8.95883	0.696289	40.8099	0.219482	At5g27020	---	---	---	---	---
263102_at	263102_at	At2g05270	unknown protein; Has 3 Blast hits to 3 proteins in 1 species: Archae - 0; Bacteria - 0; Metazoa - 0; Fungi - 0; Plants - 3; Viruses - 0; Other Eukaryotes - 0 (source: NCBI BLink).	10.8702	0.633789	17.222	0.533936	At2g05270	---	---	---	---	---
261342_at	261342_at	At1g52950	Nucleic acid-binding, OB-fold-like protein	6.35565	0.753906	34.1695	0.219482	At1g52950	---	---	---	---	---
253544_at	253544_at	At4g31280	unknown protein; Has 2 Blast hits to 2 proteins in 1 species: Archae - 0; Bacteria - 0; Metazoa - 0; Fungi - 0; Plants - 2; Viruses - 0; Other Eukaryotes - 0 (source: NCBI BLink).	12.2353	0.753906	25.7813	0.432373	At4g31280	---	---	---	---	---
250636_at	250636_at	At5g07520	ATGRP-8_ATGRP18_GRP18__glycine-rich protein 18	13.2559	0.696289	52.7775	0.0952148	At5g07520	GRP18 (GLYCINE-RICH PROTEIN 18); lipid binding / nutrient reservoir	GRP18	0019915 // lipid storage // inferred from sequence or structural similarity /// 0019953 // sexual reproduction // inferred from mutant phenotype	0005576 // extracellular region // inferred from direct assay /// 0012511 // monolayer-surrounded lipid storage body // inferred from electronic annotation /// 0016020 // membrane // inferred from sequence or structural similarity /// 0016021 // integral to membrane // inferred from electronic annotation	0008289 // lipid binding // inferred from sequence or structural similarity /// 0045735 // nutrient reservoir activity // inferred from sequence or structural similarity
254070_at	254070_at	At4g25430	unknown protein; BEST Arabidopsis thaliana protein match is: unknown protein (TAIR:AT5G51850.1); Has 30201 Blast hits to 17322 proteins in 780 species: Archae - 12; Bacteria - 1396; Metazoa - 17338; Fungi - 3422; Plants - 5037; Viruses - 0; Other Eukaryotes - 2996 (source: NCBI BLink).	39.8715	0.129639	19.174	0.633789	At4g25430	---	---	---	---	---
261260_at	261260_at	At1g26680	transcriptional factor B3 family protein	2.80666	0.943848	20.3775	0.904785	At1g26680	---	---	0006350 // transcription // inferred from electronic annotation /// 0006355 // regulation of transcription, DNA-dependent // inferred from electronic annotation /// 0006355 // regulation of transcription, DNA-dependent // inferred from sequence or structural similarity /// 0045449 // regulation of transcription // inferred from electronic annotation	0005634 // nucleus // inferred from electronic annotation /// 0009507 // chloroplast // inferred from direct assay	0003677 // DNA binding // inferred from electronic annotation /// 0003677 // DNA binding // inferred from sequence or structural similarity /// 0003700 // sequence-specific DNA binding transcription factor activity // inferred from sequence or structural similarity
248653_at	248653_at	At5g49290	ATRLP56_RLP56__receptor like protein 56	52.3803	0.111572	39.4527	0.533936	At5g49290	---	---	0007165 // signal transduction // inferred by curator	---	0005515 // protein binding // inferred from sequence or structural similarity /// 0005515 // protein binding // inferred from electronic annotation
254756_at	254756_at	At4g13235	EDA21__embryo sac development arrest 21	2.34342	0.828613	50.4301	0.0356445	At4g13235	EDA21 (embryo sac development arrest 21)	EDA21	0006952 // defense response // inferred from electronic annotation /// 0009553 // embryo sac development // inferred from mutant phenotype /// 0031640 // killing of cells of another organism // inferred from electronic annotation /// 0050832 // defense response to fungus // inferred from electronic annotation	0005576 // extracellular region // inferred from electronic annotation /// 0012505 // endomembrane system // inferred from electronic annotation	---
246665_s_at	246665_s_at	At4g04140 At5g34820		65.7205	0.533936	83.8948	0.398926	At5g34820	---	---	---	---	---
245609_at	245609_at	At4g14368	Regulator of chromosome condensation (RCC1) family protein	25.8918	0.0561523	42.8592	0.00415039	At4g14370	---	---	0006952 // defense response // inferred from sequence similarity /// 0007165 // signal transduction // inferred from sequence similarity	0031224 // intrinsic to membrane // inferred from electronic annotation	0008270 // zinc ion binding // inferred from electronic annotation /// 0035091 // phosphoinositide binding // inferred from sequence similarity
264035_at	264035_at	At2g03630	unknown protein; FUNCTIONS IN: molecular_function unknown; INVOLVED IN: biological_process unknown; LOCATED IN: cellular_component unknown; EXPRESSED IN: male gametophyte, pollen tube; EXPRESSED DURING: L mature pollen stage, M germinated pollen stage; BEST Arabidopsis thaliana protein match is: unknown protein (TAIR:AT1G74220.1); Has 87 Blast hits to 87 proteins in 11 species: Archae - 0; Bacter…	5.52489	0.845459	48.8683	0.665527	At2g03630	---	---	---	---	---
247973_at	247973_at	At5g56770	BEST Arabidopsis thaliana protein match is: effector of transcription2 (TAIR:AT5G56780.1); Has 41 Blast hits to 41 proteins in 14 species: Archae - 0; Bacteria - 0; Metazoa - 0; Fungi - 0; Plants - 41; Viruses - 0; Other Eukaryotes - 0 (source: NCBI BLink).	62.3769	0.0141602	63.3655	0.0461426	At5g56770	---	---	---	---	---
260183_at	260183_at	At1g35970		11.4109	0.633789	33.1867	0.665527	At1g35970	---	---	---	---	---
253946_at	253946_at	At4g26790	GDSL-like Lipase/Acylhydrolase superfamily protein	84.8071	0.27417	30.6384	0.633789	At4g26790	---	---	0006629 // lipid metabolic process // inferred from electronic annotation /// 0016042 // lipid catabolic process // inferred from electronic annotation	0005576 // extracellular region // inferred from electronic annotation /// 0012505 // endomembrane system // inferred from electronic annotation	0004091 // carboxylesterase activity // inferred from sequence or structural similarity /// 0016787 // hydrolase activity // inferred from electronic annotation /// 0016788 // hydrolase activity, acting on ester bonds // inferred from electronic annotation
255969_at	255969_at	At1g22330	RNA-binding (RRM/RBD/RNP motifs) family protein	205.502	0.000244141	26.0287	0.366211	At1g22330	---	---	---	---	0000166 // nucleotide binding // inferred from electronic annotation /// 0003676 // nucleic acid binding // inferred from electronic annotation /// 0003723 // RNA binding // inferred from sequence or structural similarity
245389_at	245389_at	At4g17480	alpha/beta-Hydrolases superfamily protein	46.4174	0.567627	34.3049	0.466064	At4g17480	---	---	0006464 // protein modification process // inferred from electronic annotation	0012505 // endomembrane system // inferred from electronic annotation	0008474 // palmitoyl-(protein) hydrolase activity // inferred from electronic annotation /// 0008474 // palmitoyl-(protein) hydrolase activity // inferred from sequence or structural similarity
245883_at	245883_at	At5g09500	Ribosomal protein S19 family protein	52.7565	0.0952148	42.3807	0.129639	At5g09500	---	---	0006412 // translation // inferred from sequence or structural similarity /// 0006412 // translation // inferred from electronic annotation	0005622 // intracellular // inferred from electronic annotation /// 0005737 // cytoplasm // inferred from electronic annotation /// 0005840 // ribosome // inferred from electronic annotation /// 0015935 // small ribosomal subunit // inferred from electronic annotation /// 0022627 // cytosolic small ribosomal subunit // inferred from direct assay /// 0022627 // cytosolic small ribosomal subunit //…	0003723 // RNA binding // inferred from electronic annotation /// 0003735 // structural constituent of ribosome // inferred from sequence or structural similarity /// 0003735 // structural constituent of ribosome // inferred from electronic annotation
252340_at	252340_at	At3g48920	AtMYB45_MYB45__myb domain protein 45	43.4847	0.466064	45.9361	0.466064	At3g48920	AtMYB45 (myb domain protein 45); DNA binding / transcription factor	AtMYB45	0006355 // regulation of transcription, DNA-dependent // inferred from sequence or structural similarity /// 0009751 // response to salicylic acid stimulus // inferred from expression pattern /// 0045449 // regulation of transcription // inferred from electronic annotation	0005634 // nucleus // inferred from electronic annotation	0003677 // DNA binding // inferred from sequence or structural similarity /// 0003677 // DNA binding // inferred from electronic annotation /// 0003700 // sequence-specific DNA binding transcription factor activity // inferred from sequence or structural similarity
249602_at	249602_at	At5g37610	Eukaryotic porin family protein	62.3718	0.466064	41.4681	0.5	At5g37610	---	---	0006820 // anion transport // inferred from electronic annotation /// 0055085 // transmembrane transport // inferred from electronic annotation	0005741 // mitochondrial outer membrane // inferred from electronic annotation /// 0012505 // endomembrane system // inferred from electronic annotation	0008308 // voltage-gated anion channel activity // inferred from electronic annotation
255528_at	255528_at	At4g02090	unknown protein; FUNCTIONS IN: molecular_function unknown; INVOLVED IN: N-terminal protein myristoylation; LOCATED IN: cellular_component unknown; EXPRESSED IN: root; Has 132 Blast hits to 132 proteins in 12 species: Archae - 0; Bacteria - 0; Metazoa - 0; Fungi - 0; Plants - 132; Viruses - 0; Other Eukaryotes - 0 (source: NCBI BLink).	14.3734	0.696289	37.7213	0.432373	At4g02090	---	---	---	---	---
265553_at	265553_at	At2g07550		38.1264	0.27417	22.6486	0.5	At2g07550	---	---	---	---	---
254896_at	254896_at	At4g11880	AGL14__AGAMOUS-like 14	7.01692	0.870361	76.2114	0.533936	At4g11880	AGL14 (agamous-like 14); DNA binding / transcription factor	AGL14	0006350 // transcription // inferred from electronic annotation /// 0006355 // regulation of transcription, DNA-dependent // inferred from electronic annotation /// 0045449 // regulation of transcription // inferred from electronic annotation	0005634 // nucleus // inferred from electronic annotation	0003677 // DNA binding // inferred from sequence or structural similarity /// 0003677 // DNA binding // inferred from electronic annotation /// 0003700 // sequence-specific DNA binding transcription factor activity // inferred from sequence or structural similarity /// 0003700 // sequence-specific DNA binding transcription factor activity // inferred from electronic annotation /// 0043565 // sequ…
253741_at	253741_at	At4g28890	RING/U-box superfamily protein	30.5186	0.303711	21.4609	0.27417	At4g28890	---	---	0016567 // protein ubiquitination // inferred from direct assay	0012505 // endomembrane system // inferred from electronic annotation /// 0016020 // membrane // inferred from electronic annotation /// 0016021 // integral to membrane // inferred from electronic annotation	0004842 // ubiquitin-protein ligase activity // inferred from direct assay /// 0005515 // protein binding // inferred from sequence or structural similarity /// 0005515 // protein binding // inferred from electronic annotation /// 0008270 // zinc ion binding // inferred from sequence or structural similarity /// 0008270 // zinc ion binding // inferred from electronic annotation /// 0016874 // lig…
265635_at	265635_at	At2g25360	RING/U-box superfamily protein	30.8996	0.533936	25.4147	0.601074	At2g25360	---	---	---	---	0005515 // protein binding // inferred from electronic annotation /// 0008270 // zinc ion binding // inferred from electronic annotation /// 0046872 // metal ion binding // inferred from electronic annotation
251124_s_at	251124_s_at	At5g01040 At5g01050	LAC8__laccase 8 Laccase/Diphenol oxidase family protein	44.931	0.0561523	211.942	0.000732422	At5g01040	LAC8 (laccase 8); laccase	LAC8	0010228 // vegetative to reproductive phase transition of meristem // inferred from mutant phenotype /// 0046274 // lignin catabolic process // inferred from electronic annotation /// 0046688 // response to copper ion // inferred from expression pattern /// 0055114 // oxidation reduction // inferred from electronic annotation	0005576 // extracellular region // inferred from electronic annotation /// 0012505 // endomembrane system // inferred from electronic annotation /// 0048046 // apoplast // inferred from electronic annotation	0005507 // copper ion binding // inferred from electronic annotation /// 0008471 // laccase activity // inferred from sequence or structural similarity /// 0008471 // laccase activity // inferred from electronic annotation /// 0016491 // oxidoreductase activity // inferred from electronic annotation /// 0046872 // metal ion binding // inferred from electronic annotation
248647_at	248647_at	At5g49190	ATSUS2_SSA_SUS2__sucrose synthase 2	15.9741	0.567627	73.5586	0.5	At5g49190	SUS2 (SUCROSE SYNTHASE 2); UDP-glycosyltransferase/ sucrose synthase/ transferase, transferring glycosyl groups	SUS2	0001666 // response to hypoxia // inferred from expression pattern /// 0005982 // starch metabolic process // inferred from mutant phenotype /// 0005985 // sucrose metabolic process // inferred from mutant phenotype /// 0005985 // sucrose metabolic process // inferred from electronic annotation /// 0005986 // sucrose biosynthetic process // inferred from sequence or structural similarity /// 0006…	0005829 // cytosol // inferred from direct assay /// 0009505 // plant-type cell wall // inferred from direct assay /// 0016020 // membrane // inferred from direct assay	0008194 // UDP-glycosyltransferase activity // inferred from sequence or structural similarity /// 0016157 // sucrose synthase activity // inferred from mutant phenotype /// 0016157 // sucrose synthase activity // inferred from sequence or structural similarity /// 0016157 // sucrose synthase activity // inferred from electronic annotation /// 0016740 // transferase activity // inferred from elec…
256195_at	256195_at	256195_at		49.2186	0.149658	27.8324	0.466064	At1g36820	---	---	---	---	---
262128_at	262128_at	At1g52690	LEA7__Late embryogenesis abundant protein (LEA) family protein	11.8839	0.567627	121.635	0.0012207	At1g52690	---	---	0009793 // embryo development ending in seed dormancy // inferred from sequence or structural similarity	---	---
263309_at	263309_at	At2g10370		20.8005	0.171387	22.2187	0.533936	At2g10370	---	---	---	---	---
259494_at	259494_at	At1g15850	Transducin/WD40 repeat-like superfamily protein	56.601	0.0375977	27.9781	0.19458	At1g15850	---	---	---	0009507 // chloroplast // inferred from electronic annotation	0000166 // nucleotide binding // inferred from sequence or structural similarity
257079_at	257079_at	At3g15240	Serine/threonine-protein kinase WNK (With No Lysine)-related	3.77717	0.943848	15.8668	0.72583	At3g15230	---	---	---	---	---
258377_at	258377_at	At3g17690	ATCNGC19_CNGC19__cyclic nucleotide gated channel 19	8.76178	0.780518	48.2867	0.334473	At3g17690	ATCNGC19; calmodulin binding / cyclic nucleotide binding / ion channel	CNGC19	0006810 // transport // inferred from electronic annotation /// 0006811 // ion transport // inferred from electronic annotation /// 0055085 // transmembrane transport // inferred from electronic annotation	0005886 // plasma membrane // inferred from electronic annotation /// 0016020 // membrane // inferred from electronic annotation /// 0016021 // integral to membrane // inferred from electronic annotation	0000166 // nucleotide binding // inferred from electronic annotation /// 0005216 // ion channel activity // inferred from sequence or structural similarity /// 0005216 // ion channel activity // inferred from electronic annotation /// 0005516 // calmodulin binding // inferred from sequence or structural similarity /// 0005516 // calmodulin binding // inferred from electronic annotation /// 003055…
259274_at	259274_at	At3g01220	ATHB20_HB20__homeobox protein 20	42.3221	0.129639	36.8002	0.129639	At3g01220	ATHB20 (ARABIDOPSIS THALIANA HOMEOBOX PROTEIN 20); DNA binding / transcription factor	ATHB20	0006350 // transcription // inferred from electronic annotation /// 0006355 // regulation of transcription, DNA-dependent // inferred from sequence or structural similarity /// 0006355 // regulation of transcription, DNA-dependent // inferred from electronic annotation /// 0009733 // response to auxin stimulus // inferred from expression pattern /// 0045449 // regulation of transcription // infer…	0005634 // nucleus // inferred from electronic annotation /// 0005634 // nucleus // inferred from sequence or structural similarity	0003677 // DNA binding // inferred from sequence or structural similarity /// 0003677 // DNA binding // inferred from electronic annotation /// 0003700 // sequence-specific DNA binding transcription factor activity // inferred from sequence or structural similarity /// 0003700 // sequence-specific DNA binding transcription factor activity // inferred from electronic annotation /// 0030528 // tran…
256619_at	256619_at	At3g24460	Serinc-domain containing serine and sphingolipid biosynthesis protein	162.203	0.00292969	57.2789	0.00195313	At3g24470	---	---	---	0016020 // membrane // inferred from electronic annotation /// 0016020 // membrane // inferred from sequence or structural similarity	---
256339_at	256339_at	At1g72080	unknown protein; FUNCTIONS IN: molecular_function unknown; INVOLVED IN: biological_process unknown; LOCATED IN: chloroplast; Has 30201 Blast hits to 17322 proteins in 780 species: Archae - 12; Bacteria - 1396; Metazoa - 17338; Fungi - 3422; Plants - 5037; Viruses - 0; Other Eukaryotes - 2996 (source: NCBI BLink).	5.4416	0.850342	55.51	0.432373	At1g72080	---	---	---	0009507 // chloroplast // inferred from electronic annotation	---
254640_at	254640_at	At4g18790	ATNRAMP5_NRAMP5__NRAMP metal ion transporter family protein	4.29749	0.696289	58.9256	0.27417	At4g18790	NRAMP5; inorganic anion transmembrane transporter/ metal ion transmembrane transporter	NRAMP5	0006810 // transport // inferred from electronic annotation /// 0006811 // ion transport // inferred from electronic annotation /// 0006826 // iron ion transport // inferred from electronic annotation /// 0006875 // cellular metal ion homeostasis // non-traceable author statement /// 0030001 // metal ion transport // inferred from sequence or structural similarity /// 0030001 // metal ion transpo…	0016020 // membrane // inferred from electronic annotation /// 0016021 // integral to membrane // inferred from electronic annotation	0005215 // transporter activity // inferred from electronic annotation /// 0015103 // inorganic anion transmembrane transporter activity // inferred from sequence or structural similarity /// 0046873 // metal ion transmembrane transporter activity // inferred from sequence or structural similarity /// 0046873 // metal ion transmembrane transporter activity // non-traceable author statement
259601_s_at	259601_s_at	At1g35280 At2g11060 At2g12210		33.1934	0.19458	11.5049	0.567627	At1g35280	---	---	---	---	---
255917_at	255917_at	At5g28560	unknown protein; FUNCTIONS IN: molecular_function unknown; INVOLVED IN: biological_process unknown; LOCATED IN: vacuole; Has 0 Blast hits to 0 proteins in 0 species (source: NCBI BLink).	23.7826	0.432373	65.4372	0.366211	At5g28560	---	---	---	0005773 // vacuole // inferred from direct assay	---
265362_at	265362_at	At2g13230		4.02308	0.932373	44.4321	0.72583	At2g13210	---	---	---	---	---
265155_at	265155_at	At1g30990	Polyketide cyclase/dehydrase and lipid transport superfamily protein	17.0521	0.665527	36.1664	0.366211	At1g30990	---	---	0006952 // defense response // inferred from electronic annotation /// 0009607 // response to biotic stimulus // inferred from electronic annotation	---	---
255612_at	255612_at	At4g01240	S-adenosyl-L-methionine-dependent methyltransferases superfamily protein	16.3801	0.72583	52.2874	0.5	At4g01240	---	---	---	---	---
251162_at	251162_at	At3g63300	FKD1__FORKED 1	32.1988	0.303711	24.0472	0.665527	At3g63300	---	---	0007165 // signal transduction // inferred from sequence or structural similarity /// 0009734 // auxin mediated signaling pathway // inferred from mutant phenotype /// 0010087 // phloem or xylem histogenesis // inferred from mutant phenotype	---	0035091 // phosphoinositide binding // inferred from sequence or structural similarity
256660_at	256660_at	At3g12060	TBL1__Plant protein of unknown function (DUF828)	48.4573	0.432373	42.7839	0.27417	At3g12060	---	---	0030244 // cellulose biosynthetic process // inferred from mutant phenotype	---	---
255096_at	255096_at	At4g08600		6.59171	0.888428	37.0352	0.567627	At4g08600	---	---	---	---	---
253680_at	253680_at	At4g29620	Cytidine/deoxycytidylate deaminase family protein	10.8591	0.665527	35.0891	0.5	At4g29620	---	---	0009972 // cytidine deamination // inferred from sequence or structural similarity /// 0046087 // cytidine metabolic process // inferred from electronic annotation	---	0003824 // catalytic activity // inferred from electronic annotation /// 0004126 // cytidine deaminase activity // inferred from electronic annotation /// 0004126 // cytidine deaminase activity // inferred from sequence or structural similarity /// 0008270 // zinc ion binding // inferred from electronic annotation /// 0016787 // hydrolase activity // inferred from electronic annotation /// 004687…
255470_at	255470_at	At4g03040	BEST Arabidopsis thaliana protein match is: Polynucleotidyl transferase, ribonuclease H-like superfamily protein (TAIR:AT5G33330.1); Has 18 Blast hits to 18 proteins in 2 species: Archae - 0; Bacteria - 0; Metazoa - 0; Fungi - 0; Plants - 18; Viruses - 0; Other Eukaryotes - 0 (source: NCBI BLink).	4.46432	0.828613	45.2768	0.334473	At4g03040	---	---	---	---	---
257559_at	257559_at	At3g22050	Domain of unknown function (DUF26)	5.88309	0.850342	31.6878	0.633789	At3g22050	---	---	---	0005576 // extracellular region // inferred from electronic annotation /// 0012505 // endomembrane system // inferred from electronic annotation	---
256593_at	256593_at	At3g28510	P-loop containing nucleoside triphosphate hydrolases superfamily protein	30.4443	0.303711	54.9331	0.171387	At3g28510	---	---	---	---	0000166 // nucleotide binding // inferred from electronic annotation /// 0005524 // ATP binding // inferred from electronic annotation /// 0016887 // ATPase activity // inferred from sequence or structural similarity /// 0017111 // nucleoside-triphosphatase activity // inferred from electronic annotation
255375_at	255375_at	At4g03780		1.79674	0.932373	15.6608	0.5	At4g03780	---	---	---	---	---
259720_at	259720_at	At1g61080	Hydroxyproline-rich glycoprotein family protein	5.68012	0.870361	19.1192	0.601074	At1g61080	---	---	---	0009507 // chloroplast // inferred from electronic annotation	---
264387_at	264387_at	At1g11990	O-fucosyltransferase family protein	1.37561	0.696289	18.9009	0.601074	At1g11990	---	---	---	---	---
256839_at	256839_at	At3g22930	CML11__calmodulin-like 11	17.9601	0.80542	20.6457	0.466064	At3g22930	---	---	---	---	0005509 // calcium ion binding // inferred from electronic annotation /// 0005509 // calcium ion binding // inferred from sequence or structural similarity
252535_at	252535_at	At3g46150	unknown protein; Has 1 Blast hits to 1 proteins in 1 species: Archae - 0; Bacteria - 0; Metazoa - 0; Fungi - 0; Plants - 1; Viruses - 0; Other Eukaryotes - 0 (source: NCBI BLink).	6.88531	0.533936	28.3618	0.303711	At3g46150	---	---	---	---	---
265746_at	265746_at	At2g06630		1.32052	0.633789	4.46494	0.519531	At2g06630	---	---	---	---	---
265574_at	265574_at	265574_at		10.1755	0.633789	30.9713	0.432373	At2g14330	---	---	---	---	---
256929_at	256929_at	256929_at		38.4879	0.27417	71.4388	0.0461426	At3g22610	---	---	---	---	---
263552_x_at	263552_x_at	At2g24980	EXT6__Proline-rich extensin-like family protein	28.3912	0.601074	76.1883	0.303711	At2g24980	---	---	0009664 // plant-type cell wall organization // inferred from electronic annotation	0012505 // endomembrane system // inferred from electronic annotation	0005199 // structural constituent of cell wall // inferred from electronic annotation
256164_at	256164_at	At1g48800	Terpenoid cyclases/Protein prenyltransferases superfamily protein	20.3044	0.334473	18.7609	0.601074	At1g48800	---	---	0008152 // metabolic process // inferred from electronic annotation	---	0000287 // magnesium ion binding // inferred from electronic annotation /// 0016829 // lyase activity // inferred from electronic annotation
256208_at	256208_at	At1g50930	unknown protein; BEST Arabidopsis thaliana protein match is: unknown protein (TAIR:AT3G20557.1); Has 215 Blast hits to 213 proteins in 63 species: Archae - 0; Bacteria - 2; Metazoa - 83; Fungi - 10; Plants - 45; Viruses - 5; Other Eukaryotes - 70 (source: NCBI BLink).	9.16828	0.932373	17.5575	0.828613	At1g50930	---	---	---	---	---
260658_at	260658_at	At1g19410	FBD / Leucine Rich Repeat domains containing protein	31.38	0.27417	34.529	0.432373	At1g19410	---	---	---	---	---
262535_at	262535_at	At1g17000	ATTPS3_TPS3_TPS3__trehalose-phosphatase/synthase 3	19.7362	0.366211	36.3181	0.432373	At1g17000	ATTPS3; alpha,alpha-trehalose-phosphate synthase (UDP-forming)	ATTPS3	0005992 // trehalose biosynthetic process // inferred from sequence or structural similarity /// 0005992 // trehalose biosynthetic process // inferred from electronic annotation	---	0003824 // catalytic activity // inferred from electronic annotation /// 0003825 // alpha,alpha-trehalose-phosphate synthase (UDP-forming) activity // inferred from sequence or structural similarity /// 0003825 // alpha,alpha-trehalose-phosphate synthase (UDP-forming) activity // inferred from electronic annotation /// 0016740 // transferase activity // inferred from electronic annotation /// 001…
246719_at	246719_at	At5g28940		1.49915	0.919434	32.5148	0.19458	At5g28940	---	---	---	---	---
249756_at	249756_at	At5g24313	unknown protein; FUNCTIONS IN: molecular_function unknown; INVOLVED IN: biological_process unknown; LOCATED IN: endomembrane system; Has 30201 Blast hits to 17322 proteins in 780 species: Archae - 12; Bacteria - 1396; Metazoa - 17338; Fungi - 3422; Plants - 5037; Viruses - 0; Other Eukaryotes - 2996 (source: NCBI BLink).	5.35989	0.932373	34.3179	0.533936	At5g24313	---	---	---	0012505 // endomembrane system // inferred from electronic annotation	---
255391_at	255391_at	At4g03670		21.4879	0.334473	33.7788	0.303711	At4g03670	---	---	---	---	---
255404_at	255404_at	At4g03153	Kinase interacting (KIP1-like) family protein	3.42103	0.870361	26.8844	0.171387	At4g03153	---	---	---	---	0016301 // kinase activity // inferred from electronic annotation
267372_at	267372_at	At2g26290	ARSK1__root-specific kinase 1	35.3855	0.129639	31.8213	0.27417	At2g26290	ARSK1 (root-specific kinase 1); kinase	ARSK1	0006468 // protein phosphorylation // inferred from electronic annotation	---	0004672 // protein kinase activity // inferred from electronic annotation /// 0004674 // protein serine/threonine kinase activity // inferred from electronic annotation /// 0005524 // ATP binding // inferred from electronic annotation /// 0016301 // kinase activity // inferred from sequence or structural similarity
248911_at	248911_at	At5g45830	ATDOG1_DOG1_GSQ5__delay of germination 1	129.559	0.0561523	42.6814	0.303711	At5g45830	DOG1 (DELAY OF GERMINATION 1)	DOG1	0009738 // abscisic acid mediated signaling pathway // inferred from mutant phenotype /// 0010162 // seed dormancy // inferred from mutant phenotype /// 0010182 // sugar mediated signaling pathway // inferred from mutant phenotype /// 2000033 // regulation of seed dormancy // inferred from mutant phenotype	---	---
252567_at	252567_at	At3g46070	C2H2-type zinc finger family protein	19.9197	0.334473	27.5402	0.366211	At3g46070	---	---	0045449 // regulation of transcription // traceable author statement	0005622 // intracellular // inferred from electronic annotation	0003676 // nucleic acid binding // inferred from sequence or structural similarity /// 0003700 // sequence-specific DNA binding transcription factor activity // inferred from sequence or structural similarity /// 0008270 // zinc ion binding // inferred from sequence or structural similarity /// 0008270 // zinc ion binding // inferred from electronic annotation
249278_at	249278_at	At5g41900	alpha/beta-Hydrolases superfamily protein	66.6242	0.303711	47.2967	0.0107422	At5g41900	---	---	---	0012505 // endomembrane system // inferred from electronic annotation	0016787 // hydrolase activity // inferred from sequence or structural similarity
245069_at	245069_at	At2g23250	UGT84B2__UDP-glucosyl transferase 84B2	1.82548	0.870361	27.429	0.303711	At2g23250	UGT84B2 (UDP-glucosyl transferase 84B2); UDP-glycosyltransferase/ abscisic acid glucosyltransferase/ transferase, transferring glycosyl groups	UGT84B2	0008152 // metabolic process // inferred from electronic annotation	---	0008194 // UDP-glycosyltransferase activity // inferred from sequence or structural similarity /// 0010294 // abscisic acid glucosyltransferase activity // inferred from direct assay /// 0016740 // transferase activity // inferred from electronic annotation /// 0016757 // transferase activity, transferring glycosyl groups // inferred from sequence or structural similarity /// 0016757 // transfera…
253718_at	253718_at	At4g29450	Leucine-rich repeat protein kinase family protein	6.24479	0.904785	22.9518	0.753906	At4g29450	---	---	0006468 // protein phosphorylation // inferred from electronic annotation	0012505 // endomembrane system // inferred from electronic annotation	0000166 // nucleotide binding // inferred from electronic annotation /// 0004672 // protein kinase activity // inferred from electronic annotation /// 0004674 // protein serine/threonine kinase activity // inferred from electronic annotation /// 0004872 // receptor activity // inferred from electronic annotation /// 0005515 // protein binding // inferred from electronic annotation /// 0005524 // …
265240_s_at	265240_s_at	At2g07691 AtMg01310	unknown protein; BEST Arabidopsis thaliana protein match is: unknown protein (TAIR:ATMG01310.1); Has 7 Blast hits to 7 proteins in 2 species: Archae - 0; Bacteria - 0; Metazoa - 0; Fungi - 0; Plants - 7; Viruses - 0; Other Eukaryotes - 0 (source: NCBI BLink). ORF136B__hypothetical protein	23.9823	0.665527	52.4382	0.246094	At2g07691	---	---	---	0005739 // mitochondrion // inferred from electronic annotation	---
249202_at	249202_at	At5g42580	CYP705A12__cytochrome P450, family 705, subfamily A, polypeptide 12	50.6077	0.0805664	26.5762	0.19458	At5g42580	CYP705A12; electron carrier/ heme binding / iron ion binding / monooxygenase/ oxygen binding	CYP705A12	0055114 // oxidation reduction // inferred from electronic annotation	0012505 // endomembrane system // inferred from electronic annotation	0004497 // monooxygenase activity // inferred from electronic annotation /// 0005506 // iron ion binding // inferred from electronic annotation /// 0009055 // electron carrier activity // inferred from electronic annotation /// 0016491 // oxidoreductase activity // inferred from electronic annotation /// 0019825 // oxygen binding // inferred from sequence or structural similarity /// 0020037 // h…
256546_at	256546_at	At3g14820	GDSL-like Lipase/Acylhydrolase superfamily protein	0.701526	0.72583	6.02213	0.72583	At3g14820	---	---	0006629 // lipid metabolic process // inferred from electronic annotation /// 0016042 // lipid catabolic process // inferred from electronic annotation	0005576 // extracellular region // inferred from electronic annotation /// 0012505 // endomembrane system // inferred from electronic annotation	0004091 // carboxylesterase activity // inferred from sequence or structural similarity /// 0016298 // lipase activity // inferred from electronic annotation /// 0016298 // lipase activity // inferred from sequence or structural similarity /// 0016787 // hydrolase activity // inferred from electronic annotation /// 0016788 // hydrolase activity, acting on ester bonds // inferred from electronic a…
245918_at	245918_at	At5g28760		18.6051	0.303711	12.3243	0.665527	At5g28760	---	---	---	---	---
263858_at	263858_at	At2g04370	unknown protein; Has 2 Blast hits to 2 proteins in 1 species: Archae - 0; Bacteria - 0; Metazoa - 0; Fungi - 0; Plants - 2; Viruses - 0; Other Eukaryotes - 0 (source: NCBI BLink).	5.42425	0.601074	10.6229	0.696289	At2g04370	---	---	---	---	---
252817_at	252817_at	At3g42580		27.039	0.5	30.5041	0.19458	At3g42580	---	---	---	---	---
261705_at	261705_at	At1g32670	unknown protein; Has 1 Blast hits to 1 proteins in 1 species: Archae - 0; Bacteria - 0; Metazoa - 0; Fungi - 0; Plants - 1; Viruses - 0; Other Eukaryotes - 0 (source: NCBI BLink).	0.8418	0.696289	56.7859	0.067627	At1g32670	---	---	---	---	---
258236_at	258236_at	At3g27800	unknown protein; Has 2 Blast hits to 2 proteins in 1 species: Archae - 0; Bacteria - 0; Metazoa - 0; Fungi - 0; Plants - 2; Viruses - 0; Other Eukaryotes - 0 (source: NCBI BLink).	16.7701	0.27417	19.7399	0.665527	At3g27800	---	---	---	---	---
255423_at	255423_at	At4g03290	EF hand calcium-binding protein family	14.4581	0.533936	17.3043	0.72583	At4g03290	---	---	0009409 // response to cold // inferred from expression pattern	0005634 // nucleus // inferred from direct assay /// 0005737 // cytoplasm // inferred from direct assay	0005509 // calcium ion binding // inferred from electronic annotation /// 0005509 // calcium ion binding // inferred from sequence or structural similarity
251045_s_at	251045_s_at	At2g13910 At5g02360	DC1 domain-containing protein	43.4136	0.129639	11.3496	0.567627	At5g02360	---	---	---	0005622 // intracellular // inferred from electronic annotation	0005515 // protein binding // inferred from electronic annotation /// 0008270 // zinc ion binding // inferred from electronic annotation
246690_at	246690_at	246690_at		40.9992	0.601074	65.469	0.334473	At5g34770	---	---	---	---	---
245591_at	245591_at	At4g14530	BEST Arabidopsis thaliana protein match is: AGAMOUS-like 97 (TAIR:AT1G46408.1); Has 21 Blast hits to 21 proteins in 2 species: Archae - 0; Bacteria - 0; Metazoa - 0; Fungi - 0; Plants - 21; Viruses - 0; Other Eukaryotes - 0 (source: NCBI BLink).	0.765468	0.850342	10.6837	0.5	At4g14530	---	---	---	---	---
247947_at	247947_at	At5g57090	AGR_AGR1_ATPIN2_EIR1_MM31_PIN2_WAV6__Auxin efflux carrier family protein	13.1702	0.72583	39.9045	0.5	At5g57090	EIR1 (ETHYLENE INSENSITIVE ROOT 1); auxin efflux transmembrane transporter/ auxin:hydrogen symporter/ transporter	EIR1	0006810 // transport // inferred from electronic annotation /// 0009723 // response to ethylene stimulus // inferred from mutant phenotype /// 0009733 // response to auxin stimulus // inferred from mutant phenotype /// 0009734 // auxin mediated signaling pathway // inferred from electronic annotation /// 0009749 // response to glucose stimulus // inferred from expression pattern /// 0009926 // au…	0000323 // lytic vacuole // inferred from direct assay /// 0005886 // plasma membrane // inferred from direct assay /// 0009925 // basal plasma membrane // inferred from direct assay /// 0016020 // membrane // inferred from electronic annotation /// 0016021 // integral to membrane // inferred from electronic annotation	0005215 // transporter activity // inferred from sequence or structural similarity /// 0009672 // auxin:hydrogen symporter activity // inferred from sequence or structural similarity /// 0010329 // auxin efflux transmembrane transporter activity // inferred from direct assay
267270_at	267270_at	At2g02550	PIN domain-like family protein	23.1222	0.0185547	48.0046	0.067627	At2g02550	---	---	0006281 // DNA repair // inferred from electronic annotation /// 0006281 // DNA repair // inferred from sequence or structural similarity	---	0004518 // nuclease activity // inferred from electronic annotation /// 0004518 // nuclease activity // inferred from sequence or structural similarity
262198_at	262198_at	At1g53830	ATPME2_PME2__pectin methylesterase 2	50.6622	0.303711	49.6894	0.432373	At1g53830	ATPME2; pectinesterase	ATPME2	0007047 // cellular cell wall organization // inferred from electronic annotation /// 0042545 // cell wall modification // inferred from electronic annotation	0005576 // extracellular region // inferred from sequence or structural similarity /// 0005576 // extracellular region // inferred from electronic annotation /// 0005618 // cell wall // inferred from electronic annotation /// 0009505 // plant-type cell wall // inferred from direct assay	0004857 // enzyme inhibitor activity // inferred from electronic annotation /// 0016787 // hydrolase activity // inferred from electronic annotation /// 0030599 // pectinesterase activity // inferred from sequence or structural similarity /// 0030599 // pectinesterase activity // inferred from electronic annotation /// 0045330 // aspartyl esterase activity // inferred from electronic annotation
265410_at	265410_at	At2g16620	Protein kinase superfamily protein	1.45277	0.953857	19.1609	0.27417	At2g16620	---	---	0006468 // protein phosphorylation // inferred from electronic annotation	---	0004672 // protein kinase activity // inferred from electronic annotation /// 0005524 // ATP binding // inferred from electronic annotation
257111_x_at	257111_x_at	At3g30450		18.9222	0.432373	21.1544	0.72583	At3g30450	---	---	---	---	---
257409_at	257409_at	At2g17470	ALMT6_AtALMT6__Aluminium activated malate transporter family protein	58.3357	0.398926	19.6813	0.601074	At2g17470	---	---	0010044 // response to aluminum ion // inferred from electronic annotation	---	---
257613_at	257613_at	At3g26610	Pectin lyase-like superfamily protein	57.371	0.334473	55.4799	0.533936	At3g26610	---	---	0005975 // carbohydrate metabolic process // inferred from electronic annotation /// 0005975 // carbohydrate metabolic process // inferred from sequence or structural similarity /// 0007047 // cellular cell wall organization // inferred from electronic annotation /// 0008152 // metabolic process // inferred from electronic annotation	0012505 // endomembrane system // inferred from electronic annotation	0004650 // polygalacturonase activity // inferred from electronic annotation /// 0004650 // polygalacturonase activity // inferred from sequence or structural similarity /// 0016787 // hydrolase activity // inferred from electronic annotation /// 0016798 // hydrolase activity, acting on glycosyl bonds // inferred from electronic annotation
263468_at	263468_at	At2g31930	unknown protein; Has 35333 Blast hits to 34131 proteins in 2444 species: Archae - 798; Bacteria - 22429; Metazoa - 974; Fungi - 991; Plants - 531; Viruses - 0; Other Eukaryotes - 9610 (source: NCBI BLink).	4.45864	0.696289	21.0804	0.5	At2g31930	---	---	---	---	---
257482_x_at	257482_x_at	At1g27820	Polynucleotidyl transferase, ribonuclease H-like superfamily protein	61.6048	0.246094	60.3538	0.149658	At1g27820	---	---	0006350 // transcription // inferred from electronic annotation /// 0009451 // RNA modification // inferred from sequence or structural similarity /// 0045449 // regulation of transcription // inferred from electronic annotation	0005634 // nucleus // inferred from electronic annotation /// 0005737 // cytoplasm // inferred from electronic annotation	0003676 // nucleic acid binding // inferred from electronic annotation /// 0003723 // RNA binding // inferred from electronic annotation /// 0004518 // nuclease activity // inferred from electronic annotation /// 0004527 // exonuclease activity // inferred from electronic annotation /// 0004535 // poly(A)-specific ribonuclease activity // inferred from electronic annotation /// 0004540 // ribonuc…
260104_x_at	260104_x_at	At1g35410	Protein of unknown function (DUF1184)	5.06421	0.753906	36.0687	0.27417	At1g35410	---	---	---	---	---
265157_at	265157_at	At1g31030		44.6033	0.067627	56.8516	0.19458	At1g31030	---	---	---	---	---
255383_at	255383_at	At4g03570	Cystatin/monellin superfamily protein	1.62998	0.567627	28.19	0.696289	At4g03570	---	---	---	---	---
250979_at	250979_at	At5g03090	BEST Arabidopsis thaliana protein match is: mto 1 responding down 1 (TAIR:AT1G53480.1); Has 7 Blast hits to 7 proteins in 1 species: Archae - 0; Bacteria - 0; Metazoa - 0; Fungi - 0; Plants - 7; Viruses - 0; Other Eukaryotes - 0 (source: NCBI BLink).	70.9141	0.633789	96.5171	0.366211	At5g03090	---	---	---	---	---
261849_at	261849_at	At1g11370	Pectin lyase-like superfamily protein	6.27694	0.870361	26.8929	0.533936	At1g11370	---	---	0007047 // cellular cell wall organization // inferred from electronic annotation /// 0042545 // cell wall modification // inferred from electronic annotation	0005576 // extracellular region // inferred from electronic annotation /// 0005618 // cell wall // inferred from electronic annotation /// 0009505 // plant-type cell wall // inferred from sequence or structural similarity /// 0012505 // endomembrane system // inferred from electronic annotation	0016787 // hydrolase activity // inferred from electronic annotation /// 0030599 // pectinesterase activity // inferred from electronic annotation /// 0030599 // pectinesterase activity // inferred from sequence or structural similarity /// 0045330 // aspartyl esterase activity // inferred from electronic annotation
267345_at	267345_at	At2g44240	Protein of Unknown Function (DUF239)	43.6889	0.246094	56.1425	0.149658	At2g44240	---	---	0006979 // response to oxidative stress // inferred from mutant phenotype	0012505 // endomembrane system // inferred from electronic annotation	---
265112_at	265112_at	At1g62530	Plant protein of unknown function (DUF863)	7.4832	0.72583	34.5112	0.432373	At1g62530	---	---	---	---	---
265821_at	265821_at	At2g17950	PGA6_WUS_WUS1__Homeodomain-like superfamily protein	43.9437	0.246094	32.3866	0.398926	At2g17950	WUS (WUSCHEL); DNA binding / protein binding / transcription factor/ transcription regulator	WUS	0006350 // transcription // inferred from electronic annotation /// 0006355 // regulation of transcription, DNA-dependent // inferred from electronic annotation /// 0007275 // multicellular organismal development // inferred from electronic annotation /// 0009908 // flower development // inferred from electronic annotation /// 0010492 // maintenance of shoot apical meristem identity // inferred f…	0005634 // nucleus // inferred from electronic annotation	0003677 // DNA binding // inferred from sequence or structural similarity /// 0003677 // DNA binding // inferred from electronic annotation /// 0003700 // sequence-specific DNA binding transcription factor activity // inferred from sequence or structural similarity /// 0003700 // sequence-specific DNA binding transcription factor activity // traceable author statement /// 0003700 // sequence-spec…
266020_at	266020_at	At2g05900	SDG11_SUVH10__SET domain protein 11	28.5612	0.72583	42.3233	0.696289	At2g05900	SDG11 (SET DOMAIN-CONTAINING PROTEIN 11); histone-lysine N-methyltransferase/ zinc ion binding	SDG11	0016568 // chromatin modification // inferred from electronic annotation	0000775 // chromosome, centromeric region // inferred from electronic annotation /// 0005634 // nucleus // inferred from electronic annotation	0008168 // methyltransferase activity // inferred from electronic annotation /// 0008270 // zinc ion binding // inferred from electronic annotation /// 0016740 // transferase activity // inferred from electronic annotation /// 0018024 // histone-lysine N-methyltransferase activity // inferred from electronic annotation
255105_at	255105_at	At4g08620	SULTR1;1__sulphate transporter 1;1	25.6245	0.533936	35.4281	0.366211	At4g08620	SULTR1;1 (SULPHATE TRANSPORTER 1;1); sulfate transmembrane transporter	SULTR1;1	0006810 // transport // inferred from electronic annotation /// 0008272 // sulfate transport // inferred from expression pattern /// 0008272 // sulfate transport // inferred from genetic interaction /// 0008272 // sulfate transport // inferred from electronic annotation /// 0055085 // transmembrane transport // inferred from electronic annotation	0016020 // membrane // inferred from electronic annotation /// 0016021 // integral to membrane // inferred from electronic annotation	0005215 // transporter activity // inferred from electronic annotation /// 0008271 // secondary active sulfate transmembrane transporter activity // inferred from electronic annotation /// 0015116 // sulfate transmembrane transporter activity // inferred from sequence or structural similarity /// 0015293 // symporter activity // inferred from electronic annotation
260400_at	260400_at	At1g69860	Major facilitator superfamily protein	23.8742	0.601074	24.6822	0.601074	At1g69860	---	---	0006810 // transport // inferred from electronic annotation /// 0006857 // oligopeptide transport // inferred from electronic annotation /// 0006857 // oligopeptide transport // inferred from sequence or structural similarity	0016020 // membrane // inferred from electronic annotation /// 0016020 // membrane // inferred from sequence or structural similarity /// 0016021 // integral to membrane // inferred from electronic annotation	0005215 // transporter activity // inferred from sequence or structural similarity /// 0005215 // transporter activity // inferred from electronic annotation
256743_at	256743_at	At3g29370	P1R3__unknown protein; BEST Arabidopsis thaliana protein match is: unknown protein (TAIR:AT5G39240.1); Has 16 Blast hits to 16 proteins in 5 species: Archae - 0; Bacteria - 0; Metazoa - 0; Fungi - 0; Plants - 16; Viruses - 0; Other Eukaryotes - 0 (source: NCBI BLink).	96.6915	0.00585938	40.687	0.398926	At3g29370	---	---	---	---	---
246890_at	246890_at	At5g25410	Protein of Unknown Function (DUF239)	21.4458	0.533936	35.2672	0.246094	At5g25410	---	---	---	0012505 // endomembrane system // inferred from electronic annotation	---
256669_s_at	256669_s_at	At3g32200 At5g30420	BEST Arabidopsis thaliana protein match is: myosin heavy chain-related (TAIR:AT5G32590.1); Has 22 Blast hits to 22 proteins in 6 species: Archae - 0; Bacteria - 0; Metazoa - 5; Fungi - 0; Plants - 16; Viruses - 0; Other Eukaryotes - 1 (source: NCBI BLink).	24.4744	0.601074	37.4635	0.171387	At3g32200	---	---	---	---	---
257230_at	257230_at	At3g16540	DegP11__DegP protease 11	30.3264	0.466064	58.2477	0.129639	At3g16540	DegP11 (DegP protease 11); catalytic/ protein binding / serine-type endopeptidase/ serine-type peptidase	DegP11	0006508 // proteolysis // inferred from electronic annotation /// 0006508 // proteolysis // inferred from sequence or structural similarity	0005739 // mitochondrion // inferred from electronic annotation /// 0009535 // chloroplast thylakoid membrane // inferred from direct assay /// 0016020 // membrane // inferred from electronic annotation /// 0031966 // mitochondrial membrane // inferred from electronic annotation	0003824 // catalytic activity // inferred from electronic annotation /// 0004252 // serine-type endopeptidase activity // inferred from electronic annotation /// 0005515 // protein binding // inferred from electronic annotation /// 0008233 // peptidase activity // inferred from electronic annotation /// 0008236 // serine-type peptidase activity // inferred from sequence or structural similarity /…
260319_at	260319_at	At1g63950	Heavy metal transport/detoxification superfamily protein	1.90118	0.981445	27.0513	0.753906	At1g63950	---	---	0030001 // metal ion transport // inferred from electronic annotation	---	0046872 // metal ion binding // inferred from electronic annotation /// 0046872 // metal ion binding // inferred from sequence or structural similarity
256720_at	256720_at	At2g34140	Dof-type zinc finger DNA-binding family protein	27.1221	0.466064	84.1267	0.149658	At2g34140	---	---	0006350 // transcription // inferred from electronic annotation /// 0045449 // regulation of transcription // inferred from electronic annotation	0005634 // nucleus // inferred from electronic annotation	0003677 // DNA binding // inferred from sequence or structural similarity /// 0003677 // DNA binding // inferred from electronic annotation /// 0003700 // sequence-specific DNA binding transcription factor activity // inferred from sequence or structural similarity /// 0008270 // zinc ion binding // inferred from electronic annotation /// 0046872 // metal ion binding // inferred from electronic a…
260583_x_at	260583_x_at	At2g47220	ATDUF5_DUF5__DOMAIN OF UNKNOWN FUNCTION 724 5	105.855	0.111572	42.3093	0.633789	At2g47220	---	---	0006396 // RNA processing // inferred from electronic annotation /// 0006396 // RNA processing // inferred from sequence or structural similarity /// 0008152 // metabolic process // inferred from electronic annotation	0005634 // nucleus // inferred from direct assay	0000175 // 3'-5'-exoribonuclease activity // inferred from electronic annotation /// 0000175 // 3'-5'-exoribonuclease activity // inferred from sequence or structural similarity /// 0003723 // RNA binding // inferred from electronic annotation /// 0003723 // RNA binding // inferred from sequence or structural similarity /// 0016491 // oxidoreductase activity // inferred from electronic annotation
248618_at	248618_at	At5g49620	AtMYB78_MYB78__myb domain protein 78	10.6772	0.533936	12.8072	0.398926	At5g49620	AtMYB78 (myb domain protein 78); DNA binding / transcription factor	AtMYB78	0006355 // regulation of transcription, DNA-dependent // inferred from sequence or structural similarity /// 0009651 // response to salt stress // inferred from expression pattern /// 0009737 // response to abscisic acid stimulus // inferred from expression pattern /// 0045449 // regulation of transcription // inferred from electronic annotation	0005634 // nucleus // inferred from electronic annotation	0003677 // DNA binding // inferred from sequence or structural similarity /// 0003677 // DNA binding // inferred from electronic annotation /// 0003700 // sequence-specific DNA binding transcription factor activity // inferred from sequence or structural similarity
256636_at	256636_at	At3g12000	S-locus related protein SLR1, putative (S1)	21.1197	0.398926	26.7482	0.432373	At3g12000	---	---	0048544 // recognition of pollen // inferred from electronic annotation	0012505 // endomembrane system // inferred from electronic annotation	0005529 // sugar binding // inferred from electronic annotation /// 0005529 // sugar binding // inferred from sequence or structural similarity
246299_at	246299_at	At3g51810	AT3_ATEM1_EM1_GEA1__Stress induced protein	4.24695	0.943848	43.0599	0.533936	At3g51810	EM1 (LATE EMBRYOGENESIS ABUNDANT 1)	EM1	0009737 // response to abscisic acid stimulus // traceable author statement /// 0009793 // embryo development ending in seed dormancy // traceable author statement	---	---
245571_at	245571_at	At4g14695	Uncharacterised protein family (UPF0041)	54.9337	0.0952148	40.295	0.567627	At4g14695	---	---	---	0005739 // mitochondrion // inferred from direct assay	---
265406_at	265406_at	At2g16610		29.9152	0.303711	16.2085	0.334473	At2g16610	---	---	---	---	---
256937_at	256937_at	At3g22620	Bifunctional inhibitor/lipid-transfer protein/seed storage 2S albumin superfamily protein	72.1436	0.0185547	811.575	0.000732422	At3g22620	---	---	0006869 // lipid transport // inferred from sequence or structural similarity /// 0006869 // lipid transport // inferred from electronic annotation	0009941 // chloroplast envelope // inferred from direct assay	0008289 // lipid binding // inferred from sequence or structural similarity
261562_at	261562_at	At1g01750	ADF11__actin depolymerizing factor 11	5.25641	0.904785	37.4327	0.149658	At1g01750	ADF11 (ACTIN DEPOLYMERIZING FACTOR 11); actin binding	ADF11	---	0005622 // intracellular // inferred from electronic annotation /// 0005622 // intracellular // inferred from sequence or structural similarity	0003779 // actin binding // inferred from electronic annotation
266248_at	266248_at	At2g27650	Ubiquitin carboxyl-terminal hydrolase-related protein	56.0753	0.00292969	33.8362	0.0461426	At2g27650	---	---	0006511 // ubiquitin-dependent protein catabolic process // inferred from electronic annotation	0005622 // intracellular // inferred from electronic annotation	0004221 // ubiquitin thiolesterase activity // inferred from electronic annotation /// 0008270 // zinc ion binding // inferred from electronic annotation
265368_at	265368_at	At2g13350	Calcium-dependent lipid-binding (CaLB domain) family protein	7.51682	0.533936	59.2557	0.5	At2g13350	---	---	---	0012505 // endomembrane system // inferred from electronic annotation	---
256132_at	256132_at	At1g13610	alpha/beta-Hydrolases superfamily protein	41.8901	0.366211	44.865	0.303711	At1g13610	---	---	---	---	---
245162_at	245162_at	At2g33240	ATXID_XID__myosin XI D	34.1225	0.366211	35.7195	0.0461426	At2g33240	XID; motor/ protein binding	XID	0030048 // actin filament-based movement // traceable author statement	0012505 // endomembrane system // inferred from electronic annotation /// 0016459 // myosin complex // inferred from electronic annotation /// 0016459 // myosin complex // inferred from sequence or structural similarity	0003774 // motor activity // inferred from sequence or structural similarity /// 0005515 // protein binding // inferred from sequence or structural similarity
264827_at	264827_at	At1g03390	HXXXD-type acyl-transferase family protein	16.9835	0.665527	36.7533	0.398926	At1g03390	---	---	---	---	0016740 // transferase activity // inferred from sequence or structural similarity /// 0016740 // transferase activity // inferred from electronic annotation /// 0016747 // transferase activity, transferring acyl groups other than amino-acyl groups // inferred from electronic annotation
255618_at	255618_at	At4g01340	CHP-rich zinc finger protein-related	36.4003	0.246094	50.7103	0.246094	At4g01340	---	---	---	---	---
265714_at	265714_at	At2g03520	ATUPS4_UPS4__ureide permease 4	8.52538	0.904785	40.2208	0.72583	At2g03520	ATUPS4 (Arabidopsis thaliana ureide permease 4)	ATUPS4	0006810 // transport // inferred from electronic annotation	0009507 // chloroplast // inferred from direct assay /// 0016020 // membrane // inferred from electronic annotation /// 0016021 // integral to membrane // inferred from electronic annotation	0000166 // nucleotide binding // inferred from electronic annotation /// 0005524 // ATP binding // inferred from electronic annotation
263026_at	263026_at	At1g24000	Polyketide cyclase/dehydrase and lipid transport superfamily protein	6.5531	0.888428	30.3077	0.0952148	At1g24000	---	---	0006952 // defense response // inferred from electronic annotation /// 0009607 // response to biotic stimulus // inferred from electronic annotation	---	---
254536_at	254536_at	At4g19720	Glycosyl hydrolase family protein with chitinase insertion domain	40.2039	0.149658	36.6537	0.567627	At4g19720	---	---	0005975 // carbohydrate metabolic process // inferred from electronic annotation /// 0006032 // chitin catabolic process // inferred from electronic annotation	---	0003824 // catalytic activity // inferred from electronic annotation /// 0004553 // hydrolase activity, hydrolyzing O-glycosyl compounds // inferred from electronic annotation /// 0004553 // hydrolase activity, hydrolyzing O-glycosyl compounds // inferred from sequence or structural similarity /// 0004568 // chitinase activity // inferred from electronic annotation /// 0043169 // cation binding /…
264943_at	264943_at	At1g76910	unknown protein; Has 0 Blast hits to 0 proteins in 0 species (source: NCBI BLink).	40.139	0.366211	45.476	0.366211	At1g76910	---	---	---	---	---
245192_at	245192_at	At1g67780	Zinc-finger domain of monoamine-oxidase A repressor R1 protein	3.61706	0.80542	27.4743	0.303711	At1g67780	---	---	---	---	---
246915_at	246915_at	At5g25880	ATNADP-ME3_NADP-ME3__NADP-malic enzyme 3	32.3313	0.19458	14.3262	0.303711	At5g25880	ATNADP-ME3 (NADP-malic enzyme 3); malate dehydrogenase (oxaloacetate-decarboxylating) (NADP+)/ malic enzyme/ oxidoreductase, acting on NADH or NADPH, NAD or NADP as acceptor	ATNADP-ME3	0006108 // malate metabolic process // inferred from sequence or structural similarity /// 0006108 // malate metabolic process // inferred from electronic annotation /// 0008152 // metabolic process // inferred from electronic annotation /// 0051260 // protein homooligomerization // inferred from direct assay /// 0055114 // oxidation reduction // inferred from electronic annotation	0005829 // cytosol // inferred from direct assay	0003824 // catalytic activity // inferred from electronic annotation /// 0004470 // malic enzyme activity // inferred from sequence or structural similarity /// 0004470 // malic enzyme activity // inferred from electronic annotation /// 0004473 // malate dehydrogenase (oxaloacetate-decarboxylating) (NADP+) activity // inferred from direct assay /// 0005488 // binding // inferred from electronic a…
258745_at	258745_at	At3g05920	Heavy metal transport/detoxification superfamily protein	10.7803	0.80542	25.8299	0.696289	At3g05920	---	---	0030001 // metal ion transport // inferred from electronic annotation	---	0046872 // metal ion binding // inferred from electronic annotation
246578_at	246578_at	At1g31630	AGL86__AGAMOUS-like 86	3.10901	0.828613	8.59996	0.391113	At1g31630	AGL86 (AGAMOUS-LIKE 86); DNA binding / transcription factor	AGL86	0006350 // transcription // inferred from electronic annotation /// 0006355 // regulation of transcription, DNA-dependent // inferred from electronic annotation /// 0045449 // regulation of transcription // inferred from electronic annotation	0005634 // nucleus // inferred from electronic annotation	0003677 // DNA binding // inferred from sequence or structural similarity /// 0003677 // DNA binding // inferred from electronic annotation /// 0003700 // sequence-specific DNA binding transcription factor activity // inferred from sequence or structural similarity /// 0003700 // sequence-specific DNA binding transcription factor activity // inferred from electronic annotation /// 0043565 // sequ…
257390_x_at	257390_x_at	At2g06700		7.2494	0.72583	31.0534	0.432373	At2g06700	---	---	---	---	---
245553_at	245553_at	At4g15370	BARS1_PEN2__baruol synthase 1	9.00181	0.870361	41.0101	0.334473	At4g15370	BARS1 (BARUOL SYNTHASE 1); baruol synthase/ catalytic	BARS1	0010686 // tetracyclic triterpenoid biosynthetic process // inferred from direct assay /// 0019745 // pentacyclic triterpenoid biosynthetic process // inferred from sequence or structural similarity	---	0003824 // catalytic activity // inferred from sequence or structural similarity /// 0003824 // catalytic activity // inferred from electronic annotation /// 0016853 // isomerase activity // inferred from electronic annotation /// 0016866 // intramolecular transferase activity // inferred from electronic annotation /// 0080011 // baruol synthase activity // inferred from direct assay
258580_at	258580_at	At3g04170	RmlC-like cupins superfamily protein	35.0896	0.696289	59.7118	0.466064	At3g04170	---	---	---	0005576 // extracellular region // inferred from electronic annotation /// 0012505 // endomembrane system // inferred from electronic annotation /// 0048046 // apoplast // inferred from electronic annotation	0030145 // manganese ion binding // inferred from electronic annotation /// 0045735 // nutrient reservoir activity // inferred from electronic annotation /// 0046872 // metal ion binding // inferred from electronic annotation
250048_s_at	250048_s_at	At5g17740 At5g17750	P-loop containing nucleoside triphosphate hydrolases superfamily protein P-loop containing nucleoside triphosphate hydrolases superfamily protein	1.59714	0.98584	29.5881	0.303711	At5g17750	---	---	---	---	0000166 // nucleotide binding // inferred from electronic annotation /// 0005524 // ATP binding // inferred from electronic annotation /// 0005524 // ATP binding // inferred from sequence or structural similarity /// 0016887 // ATPase activity // inferred from sequence or structural similarity /// 0017111 // nucleoside-triphosphatase activity // inferred from electronic annotation
252435_at	252435_at	At2g23720 At3g47320 At4g09380 At4g28970 At5g37385 At5g44416		3.72704	0.886719	21.6527	0.477539	At3g47320	---	---	---	---	---
265404_at	265404_at	At2g16730	BGAL13__glycosyl hydrolase family 35 protein	35.091	0.466064	39.2169	0.27417	At2g16730	BGAL13; beta-galactosidase	BGAL13	0005975 // carbohydrate metabolic process // inferred from electronic annotation /// 0008152 // metabolic process // inferred from electronic annotation	0005576 // extracellular region // inferred from electronic annotation /// 0009341 // beta-galactosidase complex // inferred from electronic annotation /// 0012505 // endomembrane system // inferred from electronic annotation /// 0048046 // apoplast // inferred from electronic annotation	0003824 // catalytic activity // inferred from electronic annotation /// 0004553 // hydrolase activity, hydrolyzing O-glycosyl compounds // inferred from electronic annotation /// 0004565 // beta-galactosidase activity // inferred from sequence or structural similarity /// 0004565 // beta-galactosidase activity // traceable author statement /// 0004565 // beta-galactosidase activity // inferred f…
255209_at	255209_at	At4g07586		34.1271	0.665527	27.6616	0.303711	At4g07590	---	---	---	---	---
257819_at	257819_at	At3g25165	RALFL25__ralf-like 25	4.08804	0.780518	17.4307	0.753906	At3g25165	RALFL25 (ralf-like 25); signal transducer	RALFL25	0007267 // cell-cell signaling // inferred from sequence or structural similarity	0048046 // apoplast // inferred from sequence or structural similarity	0004871 // signal transducer activity // traceable author statement
257944_at	257944_at	At3g21850	ASK9_SK9__SKP1-like 9	17.039	0.366211	26.2438	0.171387	At3g21850	ASK9 (ARABIDOPSIS SKP1-LIKE 9); protein binding / ubiquitin-protein ligase	ASK9	0006511 // ubiquitin-dependent protein catabolic process // inferred from electronic annotation /// 0007346 // regulation of mitotic cell cycle // traceable author statement	0005634 // nucleus // inferred from electronic annotation	0004842 // ubiquitin-protein ligase activity // inferred from sequence or structural similarity /// 0005515 // protein binding // inferred from electronic annotation /// 0005515 // protein binding // inferred from physical interaction
248569_at	248569_at	At5g49770	Leucine-rich repeat protein kinase family protein	3.34698	0.567627	21.5994	0.366211	At5g49770	---	---	0006468 // protein phosphorylation // inferred from electronic annotation /// 0006468 // protein phosphorylation // inferred from sequence or structural similarity /// 0007169 // transmembrane receptor protein tyrosine kinase signaling pathway // inferred from sequence or structural similarity	0012505 // endomembrane system // inferred from electronic annotation /// 0016020 // membrane // inferred from electronic annotation /// 0016021 // integral to membrane // inferred from electronic annotation	0000166 // nucleotide binding // inferred from electronic annotation /// 0004672 // protein kinase activity // inferred from electronic annotation /// 0004674 // protein serine/threonine kinase activity // inferred from electronic annotation /// 0004674 // protein serine/threonine kinase activity // inferred from sequence or structural similarity /// 0004872 // receptor activity // inferred from …
251417_at	251417_at	At3g60420	Phosphoglycerate mutase family protein	7.16311	0.72583	31.8612	0.5	At3g60430	hypothetical protein	AT3G60420	---	---	---
265004_at	265004_at	At1g26990		11.5738	0.466064	42.1588	0.466064	At1g26990	---	---	---	---	---
248216_at	248216_at	At5g53690	unknown protein; Has 1807 Blast hits to 1807 proteins in 277 species: Archae - 0; Bacteria - 0; Metazoa - 736; Fungi - 347; Plants - 385; Viruses - 0; Other Eukaryotes - 339 (source: NCBI BLink).	5.86884	0.828613	48.8066	0.466064	At5g53690	---	---	---	---	---
265489_at	265489_at	At2g15640	F-box family protein	3.10984	0.80542	25.1175	0.125	At2g15640	---	---	---	---	---
262270_x_at	262270_x_at	At1g40117 At1g42365 At1g42375 At2g13390 At3g30668 At3g43304 At4g06626 At5g32426		2.42123	0.850342	16.7874	0.466064	At1g42375	---	---	---	---	---
252598_at	252598_at	At3g45380		2.00418	0.5	7.45041	0.72583	At3g45380	---	---	---	---	---
260527_at	260527_at	At2g47270	UPB1__sequence-specific DNA binding transcription factors;transcription regulators	40.0893	0.129639	85.3527	0.00585938	At2g47270	---	---	0006350 // transcription // inferred from electronic annotation /// 0045449 // regulation of transcription // traceable author statement /// 0045449 // regulation of transcription // inferred from electronic annotation	0005634 // nucleus // inferred from electronic annotation	0003677 // DNA binding // inferred from electronic annotation /// 0003700 // sequence-specific DNA binding transcription factor activity // inferred from sequence or structural similarity /// 0030528 // transcription regulator activity // traceable author statement /// 0030528 // transcription regulator activity // inferred from electronic annotation
257357_at	257357_at	At2g41050	PQ-loop repeat family protein / transmembrane family protein	99.4733	0.27417	37.9389	0.601074	At2g41050	---	---	---	0012505 // endomembrane system // inferred from electronic annotation /// 0016020 // membrane // inferred from sequence or structural similarity	---
266674_at	266674_at	At2g29620	unknown protein; BEST Arabidopsis thaliana protein match is: unknown protein (TAIR:AT1G07330.1); Has 887 Blast hits to 750 proteins in 151 species: Archae - 2; Bacteria - 63; Metazoa - 270; Fungi - 51; Plants - 111; Viruses - 6; Other Eukaryotes - 384 (source: NCBI BLink).	4.24011	0.696289	21.3961	0.601074	At2g29620	---	---	---	---	---
250631_at	250631_at	At5g07430	Pectin lyase-like superfamily protein	47.9234	0.633789	20.5441	0.753906	At5g07430	---	---	0007047 // cellular cell wall organization // inferred from electronic annotation /// 0042545 // cell wall modification // inferred from electronic annotation	0005576 // extracellular region // inferred from electronic annotation /// 0005618 // cell wall // inferred from electronic annotation /// 0009505 // plant-type cell wall // inferred from sequence or structural similarity /// 0012505 // endomembrane system // inferred from electronic annotation	0016787 // hydrolase activity // inferred from electronic annotation /// 0030599 // pectinesterase activity // inferred from electronic annotation /// 0030599 // pectinesterase activity // inferred from sequence or structural similarity /// 0045330 // aspartyl esterase activity // inferred from electronic annotation
265859_at	265859_at	At2g01700		42.4554	0.111572	12.0605	0.753906	At2g01700	---	---	---	---	---
266147_at	266147_at	At2g12230		2.45106	0.780518	20.9535	0.303711	At2g12230	---	---	0009058 // biosynthetic process // inferred from sequence or structural similarity /// 0009396 // folic acid and derivative biosynthetic process // inferred from electronic annotation	---	0004329 // formate-tetrahydrofolate ligase activity // inferred from electronic annotation /// 0005524 // ATP binding // inferred from electronic annotation /// 0016874 // ligase activity // inferred from sequence or structural similarity
253568_at	253568_at	253568_at		1.79567	0.991943	12.2484	0.601074	At4g31230	---	---	0006468 // protein phosphorylation // inferred from electronic annotation /// 0006950 // response to stress // inferred from electronic annotation	---	0004672 // protein kinase activity // inferred from electronic annotation /// 0004672 // protein kinase activity // inferred from sequence or structural similarity /// 0004674 // protein serine/threonine kinase activity // inferred from electronic annotation /// 0005524 // ATP binding // inferred from electronic annotation /// 0016301 // kinase activity // inferred from electronic annotation
264599_at	264599_at	At1g04600	ATXIA_XIA__myosin XI A	42.7783	0.0141602	41.6229	0.067627	At1g04600	XIA (MYOSIN XI A); motor/ protein binding	XIA	0030048 // actin filament-based movement // traceable author statement	0016459 // myosin complex // inferred from electronic annotation /// 0016459 // myosin complex // inferred from sequence or structural similarity	0003774 // motor activity // inferred from sequence or structural similarity /// 0005515 // protein binding // inferred from sequence or structural similarity
254404_at	254404_at	At4g21340	B70__basic helix-loop-helix (bHLH) DNA-binding superfamily protein	2.51367	0.981445	33.3356	0.72583	At4g21340	B70; transcription factor	B70	0006350 // transcription // inferred from electronic annotation /// 0006355 // regulation of transcription, DNA-dependent // inferred from electronic annotation /// 0045449 // regulation of transcription // inferred from electronic annotation	0005622 // intracellular // inferred from electronic annotation /// 0005634 // nucleus // inferred from electronic annotation	0003677 // DNA binding // inferred from electronic annotation /// 0003700 // sequence-specific DNA binding transcription factor activity // inferred from sequence or structural similarity /// 0030528 // transcription regulator activity // inferred from electronic annotation
248716_at	248716_at	At5g48210	Protein of unknown function (DUF1278)	13.837	0.5	45.3918	0.303711	At5g48210	---	---	---	0012505 // endomembrane system // inferred from electronic annotation	---
265178_at	265178_at	At1g23540	AtPERK12_IGI1_PERK12__Protein kinase superfamily protein	22.9221	0.753906	48.4306	0.665527	At1g23540	---	---	0006468 // protein phosphorylation // inferred from electronic annotation /// 0032502 // developmental process // inferred from mutant phenotype	0005886 // plasma membrane // inferred from electronic annotation /// 0009507 // chloroplast // inferred from electronic annotation /// 0016020 // membrane // inferred from electronic annotation /// 0016021 // integral to membrane // inferred from electronic annotation	0000166 // nucleotide binding // inferred from electronic annotation /// 0004672 // protein kinase activity // inferred from electronic annotation /// 0004674 // protein serine/threonine kinase activity // inferred from electronic annotation /// 0004713 // protein tyrosine kinase activity // inferred from electronic annotation /// 0005524 // ATP binding // inferred from electronic annotation /// …
262855_at	262855_at	At1g20860	PHT1;8__phosphate transporter 1;8	76.9257	0.171387	55.5764	0.27417	At1g20860	---	---	0006810 // transport // inferred from electronic annotation /// 0006817 // phosphate transport // inferred from electronic annotation /// 0055085 // transmembrane transport // inferred from electronic annotation	0016020 // membrane // inferred from electronic annotation /// 0016020 // membrane // inferred from sequence or structural similarity /// 0016021 // integral to membrane // inferred from electronic annotation	0005215 // transporter activity // inferred from electronic annotation /// 0005351 // sugar:hydrogen symporter activity // inferred from sequence or structural similarity /// 0015114 // phosphate transmembrane transporter activity // inferred from sequence or structural similarity /// 0015144 // carbohydrate transmembrane transporter activity // inferred from sequence or structural similarity ///…
249243_s_at	249243_s_at	At5g42260 At5g44640	BGLU12__beta glucosidase 12 BGLU13__beta glucosidase 13	16.6564	0.432373	21.7529	0.366211	At5g42260	BGLU13 (BETA GLUCOSIDASE 13); catalytic/ cation binding / hydrolase, hydrolyzing O-glycosyl compounds	BGLU13	0005975 // carbohydrate metabolic process // inferred from electronic annotation /// 0008152 // metabolic process // inferred from electronic annotation	0012505 // endomembrane system // inferred from electronic annotation	0003824 // catalytic activity // inferred from electronic annotation /// 0004553 // hydrolase activity, hydrolyzing O-glycosyl compounds // inferred from electronic annotation /// 0004553 // hydrolase activity, hydrolyzing O-glycosyl compounds // inferred from sequence or structural similarity /// 0008422 // beta-glucosidase activity // inferred from electronic annotation /// 0016787 // hydrolase…
257440_at	257440_at	At2g24880	Plant self-incompatibility protein S1 family	13.5495	0.398926	12.6367	0.5	At2g24880	---	---	---	0012505 // endomembrane system // inferred from electronic annotation	---
259567_at	259567_at	At1g20500	AMP-dependent synthetase and ligase family protein	32.1415	0.303711	41.1333	0.219482	At1g20500	---	---	0008152 // metabolic process // inferred from electronic annotation /// 0009698 // phenylpropanoid metabolic process // inferred from sequence or structural similarity	0005777 // peroxisome // inferred from electronic annotation	0000166 // nucleotide binding // inferred from electronic annotation /// 0003824 // catalytic activity // inferred from electronic annotation /// 0005524 // ATP binding // inferred from electronic annotation /// 0016207 // 4-coumarate-CoA ligase activity // inferred from sequence or structural similarity /// 0016874 // ligase activity // inferred from electronic annotation
262508_at	262508_at	At1g11300	protein serine/threonine kinases;protein kinases;ATP binding;sugar binding;kinases;carbohydrate binding	124.901	0.00195313	24.4803	0.466064	At1g11300	---	---	0006468 // protein phosphorylation // inferred from electronic annotation /// 0048544 // recognition of pollen // inferred from electronic annotation	0012505 // endomembrane system // inferred from electronic annotation	0004672 // protein kinase activity // inferred from electronic annotation /// 0004674 // protein serine/threonine kinase activity // inferred from electronic annotation /// 0004713 // protein tyrosine kinase activity // inferred from electronic annotation /// 0005524 // ATP binding // inferred from electronic annotation /// 0005529 // sugar binding // inferred from electronic annotation /// 00163…
248076_at	248076_at	At5g55750	hydroxyproline-rich glycoprotein family protein	25.0985	0.567627	49.6628	0.27417	At5g55750	---	---	---	---	---
255034_at	255034_at	At4g09540		14.789	0.27417	11.4471	0.466064	At4g09540	---	---	---	---	---
263234_at	263234_at	At1g10417	Encodes protein with unknown function whose expression is repressed by inoculation with Agrobacterium tumerifaciens.	3.0909	0.953857	16.0763	0.567627	At1g10420	---	---	---	---	---
265290_at	265290_at	At2g22590	UDP-Glycosyltransferase superfamily protein	41.6509	0.398926	17.4086	0.633789	At2g22590	---	---	0008152 // metabolic process // inferred from electronic annotation	---	0016757 // transferase activity, transferring glycosyl groups // inferred from sequence or structural similarity /// 0016758 // transferase activity, transferring hexosyl groups // inferred from electronic annotation
265566_at	265566_at	At2g05600	F-box associated ubiquitination effector family protein	98.7074	0.601074	88.9956	0.432373	At2g05600	---	---	---	---	---
254650_at	254650_at	254650_at		51.6998	0.366211	20.1634	0.780518	At4g18560	---	---	---	---	---
256631_at	256631_at	At3g28320	Protein of unknown function (DUF677)	83.7626	0.19458	74.5087	0.111572	At3g28320	---	---	---	0016020 // membrane // inferred from electronic annotation /// 0016021 // integral to membrane // inferred from electronic annotation	---
255186_at	255186_at	At4g07750		7.17486	0.533936	33.1844	0.398926	At4g07750	---	---	---	---	---
262359_at	262359_at	At1g73066	Leucine-rich repeat family protein	33.76	0.246094	58.7412	0.219482	At1g73070	---	---	---	0009507 // chloroplast // inferred from direct assay /// 0009570 // chloroplast stroma // inferred from direct assay /// 0012505 // endomembrane system // inferred from electronic annotation	0004872 // receptor activity // inferred from electronic annotation /// 0005515 // protein binding // inferred from electronic annotation /// 0016301 // kinase activity // inferred from electronic annotation
255851_at	255851_at	At1g67040	unknown protein; FUNCTIONS IN: molecular_function unknown; INVOLVED IN: biological_process unknown; LOCATED IN: cellular_component unknown; EXPRESSED IN: 20 plant structures; EXPRESSED DURING: 11 growth stages; BEST Arabidopsis thaliana protein match is: unknown protein (TAIR:AT5G26910.3); Has 89 Blast hits to 84 proteins in 15 species: Archae - 0; Bacteria - 0; Metazoa - 5; Fungi - 2; Plants - 8…	66.4993	0.171387	55.614	0.0952148	At1g67040	---	---	---	---	---
253902_at	253902_at	At4g27170	AT2S4_SESA4__seed storage albumin 4	49.4172	0.432373	59.4831	0.466064	At4g27170	---	---	0006869 // lipid transport // inferred from sequence or structural similarity	0012505 // endomembrane system // inferred from electronic annotation	0008289 // lipid binding // inferred from sequence or structural similarity /// 0045735 // nutrient reservoir activity // inferred from electronic annotation /// 0045735 // nutrient reservoir activity // inferred from sequence or structural similarity
257604_s_at	257604_s_at	At1g11810 At3g13830	F-box associated ubiquitination effector family protein F-box and associated interaction domains-containing protein	27.0471	0.398926	14.9963	0.665527	At3g13830	---	---	---	---	---
253301_at	253301_at	At4g33720	CAP (Cysteine-rich secretory proteins, Antigen 5, and Pathogenesis-related 1 protein) superfamily protein	55.0861	0.0805664	48.977	0.303711	At4g33720	---	---	---	0005576 // extracellular region // inferred from electronic annotation /// 0005576 // extracellular region // inferred from sequence or structural similarity /// 0012505 // endomembrane system // inferred from electronic annotation	---
249704_at	249704_at	At5g35550	ATMYB123_ATTT2_MYB123_TT2__Duplicated homeodomain-like superfamily protein	7.8746	0.665527	37.4361	0.27417	At5g35550	TT2 (TRANSPARENT TESTA 2); DNA binding / transcription factor	TT2	0006350 // transcription // inferred from electronic annotation /// 0006355 // regulation of transcription, DNA-dependent // inferred from sequence or structural similarity /// 0009813 // flavonoid biosynthetic process // inferred from electronic annotation /// 0010023 // proanthocyanidin biosynthetic process // inferred from mutant phenotype /// 0045449 // regulation of transcription // inferred…	0005634 // nucleus // inferred from direct assay /// 0005634 // nucleus // inferred from electronic annotation	0000166 // nucleotide binding // inferred from electronic annotation /// 0003677 // DNA binding // inferred from sequence or structural similarity /// 0003677 // DNA binding // inferred from electronic annotation /// 0003700 // sequence-specific DNA binding transcription factor activity // inferred from sequence or structural similarity /// 0005515 // protein binding // inferred from physical int…
254591_at	254591_at	At4g18870	E2F/DP family winged-helix DNA-binding domain	18.8677	0.432373	16.5213	0.72583	At4g18870	---	---	0006355 // regulation of transcription, DNA-dependent // inferred from electronic annotation /// 0006950 // response to stress // inferred from electronic annotation	0005634 // nucleus // inferred from electronic annotation	0003677 // DNA binding // inferred from sequence or structural similarity /// 0003677 // DNA binding // inferred from electronic annotation /// 0003700 // sequence-specific DNA binding transcription factor activity // inferred from sequence or structural similarity /// 0003700 // sequence-specific DNA binding transcription factor activity // inferred from electronic annotation /// 0043565 // sequ…
265904_at	265904_at	At2g25630	BGLU14__beta glucosidase 14	2.52573	0.753906	29.9211	0.366211	At2g25630	BGLU14 (BETA GLUCOSIDASE 14); catalytic/ cation binding / hydrolase, hydrolyzing O-glycosyl compounds	BGLU14	0005975 // carbohydrate metabolic process // inferred from electronic annotation /// 0008152 // metabolic process // inferred from electronic annotation /// 0009860 // pollen tube growth // inferred from expression pattern	0009505 // plant-type cell wall // inferred from direct assay	0003824 // catalytic activity // inferred from electronic annotation /// 0004553 // hydrolase activity, hydrolyzing O-glycosyl compounds // inferred from electronic annotation /// 0004553 // hydrolase activity, hydrolyzing O-glycosyl compounds // inferred from sequence or structural similarity /// 0008422 // beta-glucosidase activity // inferred from electronic annotation /// 0016787 // hydrolase…
249098_at	249098_at	At5g43530	Helicase protein with RING/U-box domain	1.86698	0.828613	29.5858	0.398926	At5g43530	---	---	0006281 // DNA repair // inferred from electronic annotation /// 0006974 // response to DNA damage stimulus // inferred from electronic annotation /// 0016568 // chromatin modification // inferred from electronic annotation	0005634 // nucleus // inferred from electronic annotation /// 0009941 // chloroplast envelope // inferred from direct assay	0000166 // nucleotide binding // inferred from electronic annotation /// 0003676 // nucleic acid binding // inferred from electronic annotation /// 0003677 // DNA binding // inferred from electronic annotation /// 0003677 // DNA binding // inferred from sequence or structural similarity /// 0004386 // helicase activity // inferred from electronic annotation /// 0004386 // helicase activity // inf…
261182_at	261182_at	At1g34575	FAD-binding Berberine family protein	10.1764	0.746826	36.3125	0.567627	At1g34575	---	---	---	0012505 // endomembrane system // inferred from electronic annotation	0003824 // catalytic activity // inferred from electronic annotation /// 0009055 // electron carrier activity // inferred from sequence or structural similarity /// 0016491 // oxidoreductase activity // inferred from electronic annotation /// 0050660 // FAD or FADH2 binding // inferred from electronic annotation
258028_at	258028_at	At3g27473	Cysteine/Histidine-rich C1 domain family protein	18.4826	0.567627	15.2944	0.432373	At3g27473	---	---	0023034 // intracellular signaling pathway // inferred from electronic annotation	---	0005515 // protein binding // inferred from electronic annotation /// 0008270 // zinc ion binding // inferred from electronic annotation /// 0046872 // metal ion binding // inferred from electronic annotation
247646_at	247646_at	At5g59990	CCT motif family protein	2.34826	0.850342	51.2264	0.366211	At5g59990	---	---	---	---	---
245829_at	245829_at	At1g57780	heavy-metal-associated domain-containing protein	1.79604	0.850342	5.79948	0.334473	At1g57780	---	---	0030001 // metal ion transport // inferred from electronic annotation	---	0046872 // metal ion binding // inferred from electronic annotation /// 0046872 // metal ion binding // inferred from sequence or structural similarity
255395_at	255395_at	At4g03710		0.69927	0.799316	12.6917	0.334473	At4g03710	---	---	---	---	---
250889_at	250889_at	At5g04500	glycosyltransferase family protein 47	4.98146	0.943848	42.709	0.601074	At5g04500	---	---	---	0031227 // intrinsic to endoplasmic reticulum membrane // inferred from electronic annotation	0016757 // transferase activity, transferring glycosyl groups // inferred from sequence or structural similarity /// 0016758 // transferase activity, transferring hexosyl groups // inferred from electronic annotation
258798_at	258798_at	At3g04540	Cysteine-rich protein	40.2326	0.432373	29.4164	0.5	At3g04540	---	---	0006952 // defense response // inferred from electronic annotation /// 0031640 // killing of cells of another organism // inferred from electronic annotation /// 0050832 // defense response to fungus // inferred from electronic annotation	0005576 // extracellular region // inferred from electronic annotation	---
255695_at	255695_at	At4g00080	UNE11__Plant invertase/pectin methylesterase inhibitor superfamily protein	73.7009	0.27417	41.3231	0.567627	At4g00080	UNE11 (unfertilized embryo sac 11); enzyme inhibitor/ pectinesterase/ pectinesterase inhibitor	UNE11	0009567 // double fertilization forming a zygote and endosperm // inferred from mutant phenotype	0012505 // endomembrane system // inferred from electronic annotation	0004857 // enzyme inhibitor activity // inferred from electronic annotation /// 0030599 // pectinesterase activity // inferred from electronic annotation /// 0046910 // pectinesterase inhibitor activity // inferred from sequence or structural similarity
246658_at	246658_at	At5g35260		25.9661	0.149414	9.56472	0.70459	At5g35260	---	---	---	---	---
260791_at	260791_at	At1g06250	alpha/beta-Hydrolases superfamily protein	59.7599	0.0185547	27.0538	0.19458	At1g06250	---	---	0006629 // lipid metabolic process // inferred from electronic annotation /// 0006629 // lipid metabolic process // inferred from sequence or structural similarity	---	0004806 // triglyceride lipase activity // inferred from electronic annotation /// 0004806 // triglyceride lipase activity // inferred from sequence or structural similarity /// 0016787 // hydrolase activity // inferred from electronic annotation
255717_at	255717_at	At4g00350	MATE efflux family protein	6.40588	0.601074	37.1448	0.567627	At4g00350	---	---	0006855 // drug transmembrane transport // inferred from electronic annotation /// 0055085 // transmembrane transport // inferred from electronic annotation	0016020 // membrane // inferred from electronic annotation /// 0016020 // membrane // inferred from sequence or structural similarity	0005215 // transporter activity // inferred from sequence or structural similarity /// 0015238 // drug transmembrane transporter activity // inferred from electronic annotation /// 0015297 // antiporter activity // inferred from electronic annotation /// 0015297 // antiporter activity // inferred from sequence or structural similarity
256975_at	256975_at	At3g21000	Gag-Pol-related retrotransposon family protein	31.202	0.303711	20.2734	0.633789	At3g21000	---	---	---	---	---
257159_at	257159_at	At3g24400		31.7305	0.5	53.2202	0.129639	At3g24400	---	---	---	---	---
262687_at	262687_at	At1g62670	RPF2__rna processing factor 2	44.2505	0.303711	17.3828	0.633789	At1g62670	---	---	0000966 // RNA 5'-end processing // inferred from mutant phenotype	0005739 // mitochondrion // inferred from direct assay /// 0005739 // mitochondrion // inferred from electronic annotation	0003723 // RNA binding // inferred from direct assay /// 0005488 // binding // inferred from electronic annotation
246723_at	246723_at	At5g29030		12.5315	0.633789	33.6628	0.398926	At5g29030	---	---	---	---	---
262138_at	262138_at	At1g52660	P-loop containing nucleoside triphosphate hydrolases superfamily protein	30.1222	0.5	27.0822	0.466064	At1g52660	---	---	0006915 // apoptosis // inferred from electronic annotation /// 0006952 // defense response // inferred from sequence or structural similarity /// 0006952 // defense response // inferred from electronic annotation	---	0000166 // nucleotide binding // inferred from electronic annotation /// 0005524 // ATP binding // inferred from electronic annotation
256844_s_at	256844_s_at	At2g06720 At3g31955 At3g42720		5.56636	0.633789	35.0897	0.432373	At3g31955	---	---	---	---	---
245974_at	245974_at	245974_at		12.3384	0.567627	69.7417	0.398926	At5g32510	---	---	---	---	---
257514_at	257514_at	At1g43940		20.6442	0.567627	29.5661	0.432373	At1g43940	---	---	---	---	---
245378_at	245378_at	At4g17710	HDG4__homeodomain GLABROUS 4	44.7085	0.601074	87.6424	0.567627	At4g17710	HDG4 (HOMEODOMAIN GLABROUS 4); DNA binding / transcription factor	HDG4	0006350 // transcription // inferred from electronic annotation /// 0006355 // regulation of transcription, DNA-dependent // inferred from electronic annotation /// 0006355 // regulation of transcription, DNA-dependent // inferred from sequence or structural similarity /// 0045449 // regulation of transcription // inferred from electronic annotation	0005634 // nucleus // inferred from electronic annotation /// 0005634 // nucleus // inferred from sequence or structural similarity	0003677 // DNA binding // inferred from sequence or structural similarity /// 0003677 // DNA binding // inferred from electronic annotation /// 0003700 // sequence-specific DNA binding transcription factor activity // inferred from sequence or structural similarity /// 0003700 // sequence-specific DNA binding transcription factor activity // inferred from electronic annotation /// 0030528 // tran…
257884_at	257884_at	At3g16960	FUNCTIONS IN: molecular_function unknown; INVOLVED IN: biological_process unknown; LOCATED IN: endomembrane system; CONTAINS InterPro DOMAIN/s: Plant self-incompatibility S1 (InterPro:IPR010264); BEST Arabidopsis thaliana protein match is: Plant self-incompatibility protein S1 family (TAIR:AT3G16970.1); Has 22 Blast hits to 22 proteins in 3 species: Archae - 0; Bacteria - 0; Metazoa - 0; Fungi - …	5.07339	0.80542	33.8614	0.696289	At3g16960	---	---	---	0012505 // endomembrane system // inferred from electronic annotation	---
246676_at	246676_at	At5g30440		16.073	0.366211	27.7416	0.239258	At5g31017	---	---	---	---	---
245875_at	245875_at	At1g26240	Proline-rich extensin-like family protein	42.7756	0.129639	56.4611	0.303711	At1g26240	---	---	0009664 // plant-type cell wall organization // inferred from electronic annotation	0012505 // endomembrane system // inferred from electronic annotation	0005199 // structural constituent of cell wall // inferred from electronic annotation
260863_at	260863_at	At1g43870		43.6874	0.398926	21.8147	0.533936	At1g43870	---	---	---	---	---
257379_x_at	257379_x_at	At1g45070 At2g12150 At5g28487		2.12783	0.953857	52.4905	0.171387	At2g12150	---	---	---	---	---
254590_at	254590_at	At4g18860	unknown protein; Has 4 Blast hits to 4 proteins in 2 species: Archae - 0; Bacteria - 0; Metazoa - 0; Fungi - 0; Plants - 4; Viruses - 0; Other Eukaryotes - 0 (source: NCBI BLink).	33.9523	0.246094	24.8937	0.466064	At4g18860	---	---	---	---	---
253674_at	253674_at	At4g29540	AtLpxA_LpxA__bacterial transferase hexapeptide repeat-containing protein	102.767	0.466064	73.7261	0.432373	At4g29540	---	---	0008610 // lipid biosynthetic process // inferred from electronic annotation	---	0008415 // acyltransferase activity // inferred from electronic annotation /// 0008780 // acyl-[acyl-carrier-protein]-UDP-N-acetylglucosamine O-acyltransferase activity // inferred from electronic annotation /// 0016740 // transferase activity // inferred from electronic annotation
255644_at	255644_at	At4g00870	basic helix-loop-helix (bHLH) DNA-binding superfamily protein	1.50433	0.953857	21.2204	0.828613	At4g00870	---	---	0006350 // transcription // inferred from electronic annotation /// 0045449 // regulation of transcription // traceable author statement /// 0045449 // regulation of transcription // inferred from electronic annotation	0005634 // nucleus // inferred from electronic annotation	0003677 // DNA binding // inferred from sequence or structural similarity /// 0003677 // DNA binding // inferred from electronic annotation /// 0003700 // sequence-specific DNA binding transcription factor activity // inferred from sequence or structural similarity /// 0030528 // transcription regulator activity // inferred from electronic annotation
257077_at	257077_at	At3g19690	CAP (Cysteine-rich secretory proteins, Antigen 5, and Pathogenesis-related 1 protein) superfamily protein	20.1593	0.567627	15.9807	0.334473	At3g19690	---	---	---	0005576 // extracellular region // inferred from electronic annotation /// 0005576 // extracellular region // inferred from sequence or structural similarity /// 0012505 // endomembrane system // inferred from electronic annotation	---
249414_at	249414_at	At5g39700	AtMYB89_MYB89__myb domain protein 89	5.36114	0.780518	20.183	0.533936	At5g39700	MYB89 (myb domain protein 89); DNA binding / transcription factor	MYB89	0006355 // regulation of transcription, DNA-dependent // inferred from sequence or structural similarity /// 0045449 // regulation of transcription // inferred from electronic annotation	0005634 // nucleus // inferred from electronic annotation	0003677 // DNA binding // inferred from sequence or structural similarity /// 0003677 // DNA binding // inferred from electronic annotation /// 0003700 // sequence-specific DNA binding transcription factor activity // inferred from sequence or structural similarity
264534_at	264534_at	At1g55700	Cysteine/Histidine-rich C1 domain family protein	32.4704	0.533936	33.7599	0.5	At1g55700	---	---	---	0005622 // intracellular // inferred from electronic annotation	0005515 // protein binding // inferred from electronic annotation /// 0008270 // zinc ion binding // inferred from electronic annotation
249615_x_at	249615_x_at	At5g37420	Family of unknown function (DUF577)	54.0817	0.303711	42.8237	0.601074	At5g37420	AGL105; transcription factor	AGL105	---	---	0003700 // sequence-specific DNA binding transcription factor activity // inferred from sequence or structural similarity /// 0005488 // binding // inferred from electronic annotation
246819_at	246819_at	At5g26900	AtCDC20.4_CDC20.4__Transducin family protein / WD-40 repeat family protein	8.68749	0.696289	12.0151	0.466064	At5g26900	---	---	0007165 // signal transduction // inferred from sequence or structural similarity	0005834 // heterotrimeric G-protein complex // inferred from sequence or structural similarity	0004871 // signal transducer activity // inferred from sequence or structural similarity
252544_at	252544_at	At3g45810	ferric reductase-like transmembrane component family protein	4.34449	0.870361	8.42568	0.850342	At3g45810	---	---	0055114 // oxidation reduction // inferred from electronic annotation	0016020 // membrane // inferred from direct assay /// 0016020 // membrane // inferred from electronic annotation /// 0016021 // integral to membrane // inferred from electronic annotation	0004601 // peroxidase activity // inferred from electronic annotation /// 0005506 // iron ion binding // inferred from electronic annotation /// 0005509 // calcium ion binding // inferred from electronic annotation /// 0009055 // electron carrier activity // inferred from electronic annotation /// 0016175 // superoxide-generating NADPH oxidase activity // inferred from sequence or structural simi…
262358_at	262358_at	At1g73050	Glucose-methanol-choline (GMC) oxidoreductase family protein	59.7551	0.432373	29.6013	0.533936	At1g73050	---	---	0006066 // alcohol metabolic process // inferred from electronic annotation /// 0006952 // defense response // traceable author statement /// 0046202 // cyanide biosynthetic process // traceable author statement	0012505 // endomembrane system // inferred from electronic annotation	0016614 // oxidoreductase activity, acting on CH-OH group of donors // inferred from electronic annotation /// 0016829 // lyase activity // inferred from electronic annotation /// 0050660 // FAD or FADH2 binding // inferred from electronic annotation
250469_at	250469_at	At5g10130	Pollen Ole e 1 allergen and extensin family protein	6.61514	0.828613	45.5074	0.665527	At5g10130	---	---	---	0005615 // extracellular space // inferred from electronic annotation /// 0012505 // endomembrane system // inferred from electronic annotation	---
264432_at	264432_at	At1g61710	Cysteine/Histidine-rich C1 domain family protein	26.7065	0.0239258	24.2054	0.567627	At1g61710	---	---	---	---	---
255641_at	255641_at	255641_at		99.7253	0.171387	115.587	0.0952148	At4g00800	---	---	---	---	0005488 // binding // inferred from electronic annotation /// 0005515 // protein binding // inferred from electronic annotation /// 0008270 // zinc ion binding // inferred from electronic annotation /// 0046872 // metal ion binding // inferred from electronic annotation
265785_at	265785_at	At2g07290	unknown protein; Has 8 Blast hits to 8 proteins in 1 species: Archae - 0; Bacteria - 0; Metazoa - 0; Fungi - 0; Plants - 8; Viruses - 0; Other Eukaryotes - 0 (source: NCBI BLink).	28.3448	0.398926	64.7928	0.111572	At2g07290	---	---	---	---	---
263030_at	263030_at	At1g24060	unknown protein; Has 7 Blast hits to 7 proteins in 2 species: Archae - 0; Bacteria - 0; Metazoa - 0; Fungi - 0; Plants - 7; Viruses - 0; Other Eukaryotes - 0 (source: NCBI BLink).	3.6183	0.780518	28.2325	0.398926	At1g24060	---	---	---	---	---
263531_s_at	263531_s_at	At2g25020 At3g31900	ATP-dependent helicase family protein	2.60351	0.943848	8.37728	0.780518	At3g31900	---	---	---	---	0003677 // DNA binding // inferred from electronic annotation /// 0005524 // ATP binding // inferred from electronic annotation
254071_at	254071_at	At4g25510	unknown protein; Has 2 Blast hits to 2 proteins in 1 species: Archae - 0; Bacteria - 0; Metazoa - 0; Fungi - 0; Plants - 2; Viruses - 0; Other Eukaryotes - 0 (source: NCBI BLink).	23.6365	0.19458	6.48587	0.665527	At4g25510	---	---	---	---	---
245753_at	245753_at	At1g35143		24.2656	0.27417	22.1392	0.303711	At1g35143	---	---	---	---	---
257049_at	257049_at	At3g15250	unknown protein; BEST Arabidopsis thaliana protein match is: unknown protein (TAIR:AT1G53163.1); Has 409 Blast hits to 218 proteins in 63 species: Archae - 0; Bacteria - 22; Metazoa - 178; Fungi - 77; Plants - 38; Viruses - 1; Other Eukaryotes - 93 (source: NCBI BLink).	5.86778	0.828613	20.1119	0.246094	At3g15250	---	---	---	---	---
265224_at	265224_at	At2g36710	Pectin lyase-like superfamily protein	37.2534	0.432373	21.2746	0.665527	At2g36710	---	---	0007047 // cellular cell wall organization // inferred from electronic annotation /// 0042545 // cell wall modification // inferred from electronic annotation	0005576 // extracellular region // inferred from electronic annotation /// 0005618 // cell wall // inferred from electronic annotation /// 0009505 // plant-type cell wall // inferred from sequence or structural similarity /// 0012505 // endomembrane system // inferred from electronic annotation	0016787 // hydrolase activity // inferred from electronic annotation /// 0030599 // pectinesterase activity // inferred from electronic annotation /// 0030599 // pectinesterase activity // inferred from sequence or structural similarity /// 0045330 // aspartyl esterase activity // inferred from electronic annotation
250730_at	250730_at	At5g06490	RING/U-box superfamily protein	48.2604	0.171387	28.1689	0.27417	At5g06490	---	---	---	0016020 // membrane // inferred from electronic annotation /// 0016021 // integral to membrane // inferred from electronic annotation	0005515 // protein binding // inferred from sequence or structural similarity /// 0005515 // protein binding // inferred from electronic annotation /// 0008270 // zinc ion binding // inferred from electronic annotation /// 0008270 // zinc ion binding // inferred from sequence or structural similarity /// 0046872 // metal ion binding // inferred from electronic annotation
257183_at	257183_at	At3g13220	ABCG26_AtABCG26_MSR02_WBC27__ABC-2 type transporter family protein	31.6529	0.601074	48.0992	0.19458	At3g13220	---	---	0006810 // transport // inferred from electronic annotation /// 0009555 // pollen development // inferred from mutant phenotype	0016020 // membrane // inferred from electronic annotation /// 0016021 // integral to membrane // inferred from electronic annotation	0000166 // nucleotide binding // inferred from electronic annotation /// 0005524 // ATP binding // inferred from electronic annotation /// 0016887 // ATPase activity // inferred from electronic annotation /// 0017111 // nucleoside-triphosphatase activity // inferred from electronic annotation /// 0042626 // ATPase activity, coupled to transmembrane movement of substances // inferred from sequence…
257489_at	257489_at	At1g07330	unknown protein; BEST Arabidopsis thaliana protein match is: unknown protein (TAIR:AT2G29620.1); Has 597 Blast hits to 536 proteins in 121 species: Archae - 2; Bacteria - 47; Metazoa - 170; Fungi - 43; Plants - 98; Viruses - 0; Other Eukaryotes - 237 (source: NCBI BLink).	44.8073	0.303711	30.7553	0.5	At1g07330	---	---	---	---	---
255545_at	255545_at	At4g01890	Pectin lyase-like superfamily protein	81.7937	0.27417	33.0746	0.5	At4g01890	---	---	0005975 // carbohydrate metabolic process // inferred from electronic annotation /// 0005975 // carbohydrate metabolic process // inferred from sequence or structural similarity /// 0007047 // cellular cell wall organization // inferred from electronic annotation /// 0008152 // metabolic process // inferred from electronic annotation	0012505 // endomembrane system // inferred from electronic annotation	0004650 // polygalacturonase activity // inferred from electronic annotation /// 0004650 // polygalacturonase activity // inferred from sequence or structural similarity /// 0016787 // hydrolase activity // inferred from electronic annotation /// 0016798 // hydrolase activity, acting on glycosyl bonds // inferred from electronic annotation
259010_at	259010_at	At3g07340	basic helix-loop-helix (bHLH) DNA-binding superfamily protein	218.207	0.000244141	73.3509	0.0239258	At3g07340	---	---	0006350 // transcription // inferred from electronic annotation /// 0045449 // regulation of transcription // traceable author statement /// 0045449 // regulation of transcription // inferred from electronic annotation	0005634 // nucleus // inferred from electronic annotation /// 0009507 // chloroplast // inferred from electronic annotation	0003677 // DNA binding // inferred from sequence or structural similarity /// 0003677 // DNA binding // inferred from electronic annotation /// 0003700 // sequence-specific DNA binding transcription factor activity // inferred from sequence or structural similarity /// 0030528 // transcription regulator activity // inferred from electronic annotation
266611_at	266611_at	At2g14960	GH3.1__Auxin-responsive GH3 family protein	5.50014	0.753906	29.247	0.72583	At2g14960	GH3.1	GH3.1	0009733 // response to auxin stimulus // inferred from mutant phenotype /// 0009733 // response to auxin stimulus // inferred from sequence or structural similarity	---	0016874 // ligase activity // inferred from electronic annotation
265364_at	265364_at	At2g13330		23.1146	0.601074	16.497	0.633789	At2g13330	---	---	---	---	---
245511_at	245511_at	At4g15755	Calcium-dependent lipid-binding (CaLB domain) family protein	1.59884	0.870361	19.8529	0.665527	At4g15760	---	---	---	---	---
250853_s_at	250853_s_at	At5g04680 At5g04700	Ankyrin repeat family protein Ankyrin repeat family protein	12.144	0.567627	64.147	0.219482	At5g04680	---	---	---	---	---
264564_at	264564_at	At1g05290	CCT motif family protein	22.1204	0.466064	12.6889	0.696289	At1g05290	---	---	0045449 // regulation of transcription // traceable author statement	---	0003700 // sequence-specific DNA binding transcription factor activity // inferred from sequence or structural similarity
247018_at	247018_at	At5g67000	Integrase-type DNA-binding superfamily protein	36.6091	0.303711	37.0033	0.149658	At5g67000	---	---	0006350 // transcription // inferred from electronic annotation /// 0006355 // regulation of transcription, DNA-dependent // inferred from electronic annotation /// 0006355 // regulation of transcription, DNA-dependent // inferred from sequence or structural similarity /// 0009873 // ethylene mediated signaling pathway // inferred from electronic annotation /// 0045449 // regulation of transcript…	0005634 // nucleus // inferred from sequence or structural similarity /// 0005634 // nucleus // inferred from electronic annotation /// 0009507 // chloroplast // inferred from electronic annotation	0003677 // DNA binding // inferred from sequence or structural similarity /// 0003677 // DNA binding // inferred from electronic annotation /// 0003700 // sequence-specific DNA binding transcription factor activity // inferred from sequence or structural similarity /// 0003700 // sequence-specific DNA binding transcription factor activity // inferred from electronic annotation
255666_at	255666_at	At4g00390	DNA-binding storekeeper protein-related transcriptional regulator	13.3295	0.601074	26.6699	0.753906	At4g00390	---	---	---	0005730 // nucleolus // inferred from direct assay	0030528 // transcription regulator activity // traceable author statement
256031_at	256031_at	At1g34100		52.7074	0.0561523	10.6868	0.696289	At1g34100	---	---	---	---	---
252369_at	252369_at	252369_at		30.2772	0.27417	36.3546	0.432373	At3g48540	---	---	---	0012505 // endomembrane system // inferred from electronic annotation	0003824 // catalytic activity // inferred from electronic annotation /// 0008270 // zinc ion binding // inferred from electronic annotation /// 0008270 // zinc ion binding // inferred from sequence or structural similarity /// 0016787 // hydrolase activity // inferred from electronic annotation /// 0016787 // hydrolase activity // inferred from sequence or structural similarity
246366_at	246366_at	At1g51850	Leucine-rich repeat protein kinase family protein	27.149	0.149658	25.7716	0.398926	At1g51850	---	---	0006468 // protein phosphorylation // inferred from electronic annotation	0005886 // plasma membrane // inferred from direct assay	0016301 // kinase activity // inferred from sequence or structural similarity
248352_at	248352_at	At5g52300	LTI65_RD29B__CAP160 protein	64.6953	0.19458	74.9144	0.0805664	At5g52300	LTI65 (LOW-TEMPERATURE-INDUCED 65)	LTI65	0009409 // response to cold // inferred from expression pattern /// 0009414 // response to water deprivation // inferred from expression pattern /// 0009651 // response to salt stress // inferred from expression pattern /// 0009737 // response to abscisic acid stimulus // inferred from expression pattern /// 0009738 // abscisic acid mediated signaling pathway // inferred from expression pattern	---	---
265786_at	265786_at	At2g07300		26.8438	0.303711	30.8513	0.219482	At2g07300	---	---	---	---	---
266544_at	266544_at	At2g35300	AtLEA4-2_LEA18_LEA4-2__Late embryogenesis abundant protein, group 1 protein	2.03105	0.888428	32.5679	0.5	At2g35300	---	---	0009790 // embryo development // inferred from electronic annotation /// 0009793 // embryo development ending in seed dormancy // inferred from sequence or structural similarity /// 0048868 // pollen tube development // inferred from mutant phenotype	---	---
254772_at	254772_at	At4g13390	EXT12__Proline-rich extensin-like family protein	32.1631	0.432373	31.306	0.432373	At4g13390	---	---	0009664 // plant-type cell wall organization // inferred from electronic annotation	0012505 // endomembrane system // inferred from electronic annotation	0005199 // structural constituent of cell wall // inferred from electronic annotation
264312_at	264312_at	At1g70450	Protein kinase superfamily protein	25.6607	0.366211	38.317	0.19458	At1g70450	---	---	0006468 // protein phosphorylation // inferred from electronic annotation	---	0000166 // nucleotide binding // inferred from electronic annotation /// 0004672 // protein kinase activity // inferred from electronic annotation /// 0004674 // protein serine/threonine kinase activity // inferred from electronic annotation /// 0005524 // ATP binding // inferred from electronic annotation /// 0016301 // kinase activity // inferred from sequence or structural similarity
246894_at	246894_at	At5g25530	DNAJ heat shock family protein	6.28339	0.80542	33.5194	0.19458	At5g25530	---	---	0006457 // protein folding // inferred from electronic annotation /// 0006457 // protein folding // inferred from sequence or structural similarity	---	0031072 // heat shock protein binding // inferred from electronic annotation /// 0051082 // unfolded protein binding // inferred from electronic annotation
257391_at	257391_at	At2g32050	Family of unknown function (DUF572)	2.26702	0.870361	23.6616	0.601074	At2g32050	---	---	---	---	---
255823_at	255823_at	At2g40470	ASL11_LBD15__LOB domain-containing protein 15	5.19473	0.850342	58.6204	0.19458	At2g40470	LBD15 (LOB DOMAIN-CONTAINING PROTEIN 15)	LBD15	---	0005634 // nucleus // inferred from direct assay	0005515 // protein binding // inferred from physical interaction
248898_at	248898_at	At5g46370	ATKCO2_ATTPK2_KCO2__Ca2+ activated outward rectifying K+ channel 2	7.02339	0.753906	9.236	0.665527	At5g46370	KCO2 (CA2+ ACTIVATED OUTWARD RECTIFYING K+ CHANNEL 2); calcium ion binding / outward rectifier potassium channel	KCO2	0006810 // transport // inferred from electronic annotation /// 0006811 // ion transport // inferred from electronic annotation /// 0006813 // potassium ion transport // inferred from electronic annotation	0009705 // plant-type vacuole membrane // inferred from direct assay /// 0016020 // membrane // inferred from electronic annotation /// 0016021 // integral to membrane // inferred from electronic annotation	0005216 // ion channel activity // inferred from electronic annotation /// 0005267 // potassium channel activity // inferred from electronic annotation /// 0005509 // calcium ion binding // inferred from sequence or structural similarity /// 0005509 // calcium ion binding // inferred from electronic annotation /// 0015271 // outward rectifier potassium channel activity // inferred from sequence o…
264404_at	264404_at	At2g25160	CYP82F1__cytochrome P450, family 82, subfamily F, polypeptide 1	12.8718	0.850342	68.5344	0.432373	At2g25160	CYP82F1; electron carrier/ heme binding / iron ion binding / monooxygenase/ oxygen binding	CYP82F1	0055114 // oxidation reduction // inferred from electronic annotation	0012505 // endomembrane system // inferred from electronic annotation	0004497 // monooxygenase activity // inferred from electronic annotation /// 0005506 // iron ion binding // inferred from electronic annotation /// 0009055 // electron carrier activity // inferred from electronic annotation /// 0016491 // oxidoreductase activity // inferred from electronic annotation /// 0019825 // oxygen binding // inferred from sequence or structural similarity /// 0020037 // h…
262652_at	262652_at	At1g14110	ATFUT9_FUT9__fucosyltransferase 9	2.30187	0.919434	27.9159	0.696289	At1g14110	FUT9 (FUCOSYLTRANSFERASE 9); fucosyltransferase	FUT9	0007047 // cellular cell wall organization // inferred from electronic annotation /// 0042546 // cell wall biogenesis // inferred from electronic annotation	0005783 // endoplasmic reticulum // inferred from electronic annotation /// 0005794 // Golgi apparatus // inferred from electronic annotation /// 0012505 // endomembrane system // inferred from electronic annotation /// 0016020 // membrane // inferred from electronic annotation /// 0016021 // integral to membrane // inferred from electronic annotation /// 0032580 // Golgi cisterna membrane // inf…	0008107 // galactoside 2-alpha-L-fucosyltransferase activity // inferred from electronic annotation /// 0008417 // fucosyltransferase activity // inferred from sequence or structural similarity /// 0016740 // transferase activity // inferred from electronic annotation /// 0016757 // transferase activity, transferring glycosyl groups // inferred from electronic annotation
257445_x_at	257445_x_at	At2g10390		48.9508	0.219482	31.6564	0.334473	At2g10390	---	---	---	---	---
259217_at	259217_at	At3g03620	MATE efflux family protein	27.0491	0.601074	23.9705	0.219482	At3g03620	---	---	0006855 // drug transmembrane transport // inferred from electronic annotation /// 0055085 // transmembrane transport // inferred from electronic annotation	0016020 // membrane // inferred from electronic annotation /// 0016020 // membrane // inferred from sequence or structural similarity	0005215 // transporter activity // inferred from sequence or structural similarity /// 0015238 // drug transmembrane transporter activity // inferred from electronic annotation /// 0015297 // antiporter activity // inferred from electronic annotation /// 0015297 // antiporter activity // inferred from sequence or structural similarity
256506_at	256506_at	At1g75160	Protein of unknown function (DUF620)	63.4457	0.466064	39.4826	0.567627	At1g75160	---	---	---	---	---
253934_at	253934_at	At4g26830	O-Glycosyl hydrolases family 17 protein	58.6075	0.0537109	80.1877	0.0805664	At4g26830	---	---	0005975 // carbohydrate metabolic process // inferred from electronic annotation /// 0008152 // metabolic process // inferred from electronic annotation	0012505 // endomembrane system // inferred from electronic annotation	0003824 // catalytic activity // inferred from electronic annotation /// 0004553 // hydrolase activity, hydrolyzing O-glycosyl compounds // inferred from electronic annotation /// 0004553 // hydrolase activity, hydrolyzing O-glycosyl compounds // inferred from sequence or structural similarity /// 0016787 // hydrolase activity // inferred from electronic annotation /// 0016798 // hydrolase activi…
254698_at	254698_at	At4g17980	anac071_NAC071__NAC domain containing protein 71	95.9862	0.0805664	30.4149	0.366211	At4g17980	anac071 (Arabidopsis NAC domain containing protein 71); transcription factor	anac071	0007275 // multicellular organismal development // inferred from sequence or structural similarity /// 0045449 // regulation of transcription // inferred from electronic annotation	---	0003677 // DNA binding // inferred from electronic annotation /// 0003700 // sequence-specific DNA binding transcription factor activity // inferred from sequence or structural similarity
250802_at	250802_at	At5g04970	Plant invertase/pectin methylesterase inhibitor superfamily	2.19901	0.976074	13.8878	0.72583	At5g04970	---	---	0007047 // cellular cell wall organization // inferred from electronic annotation /// 0042545 // cell wall modification // inferred from electronic annotation /// 0042545 // cell wall modification // inferred from sequence or structural similarity	0005576 // extracellular region // inferred from electronic annotation /// 0005618 // cell wall // inferred from electronic annotation /// 0005618 // cell wall // inferred from sequence or structural similarity	0004857 // enzyme inhibitor activity // inferred from electronic annotation /// 0016787 // hydrolase activity // inferred from electronic annotation /// 0030599 // pectinesterase activity // inferred from electronic annotation /// 0030599 // pectinesterase activity // inferred from sequence or structural similarity /// 0045330 // aspartyl esterase activity // inferred from electronic annotation
259328_at	259328_at	At3g16440	ATMLP-300B_MEE36_MLP-300B__myrosinase-binding protein-like protein-300B	18.4298	0.696289	46.1648	0.398926	At3g16440	ATMLP-300B (MYROSINASE-BINDING PROTEIN-LIKE PROTEIN-300B)	ATMLP-300B	0009793 // embryo development ending in seed dormancy // inferred from mutant phenotype	---	0005529 // sugar binding // inferred from electronic annotation
263748_at	263748_at	At2g21480	Malectin/receptor-like protein kinase family protein	43.0192	0.0461426	35.622	0.171387	At2g21480	---	---	0006468 // protein phosphorylation // inferred from electronic annotation	0012505 // endomembrane system // inferred from electronic annotation /// 0016020 // membrane // inferred from electronic annotation /// 0016021 // integral to membrane // inferred from electronic annotation	0000166 // nucleotide binding // inferred from electronic annotation /// 0004672 // protein kinase activity // inferred from electronic annotation /// 0004674 // protein serine/threonine kinase activity // inferred from electronic annotation /// 0005524 // ATP binding // inferred from electronic annotation /// 0016301 // kinase activity // inferred from sequence or structural similarity /// 00163…
256694_at	256694_at	At3g32080		6.46621	0.780518	39.5729	0.432373	At3g32080	---	---	---	---	---
254712_at	254712_at	At4g18080	unknown protein; FUNCTIONS IN: molecular_function unknown; INVOLVED IN: biological_process unknown; LOCATED IN: plant-type cell wall; EXPRESSED IN: stem; BEST Arabidopsis thaliana protein match is: Protein of unknown function (DUF1184) (TAIR:AT3G27900.1); Has 1807 Blast hits to 1807 proteins in 277 species: Archae - 0; Bacteria - 0; Metazoa - 736; Fungi - 347; Plants - 385; Viruses - 0; Other Euk…	32.1057	0.567627	16.9287	0.753906	At4g18080	---	---	---	0009505 // plant-type cell wall // inferred from direct assay	---
247814_at	247814_at	At5g58310	ATMES18_MES18__methyl esterase 18	212.959	0.0012207	13.4707	0.457764	At5g58310	MES18 (METHYL ESTERASE 18); hydrolase/ hydrolase, acting on ester bonds / methyl indole-3-acetate esterase	MES18	---	---	0016787 // hydrolase activity // inferred from sequence or structural similarity /// 0016788 // hydrolase activity, acting on ester bonds // inferred from direct assay /// 0080030 // methyl indole-3-acetate esterase activity // inferred from direct assay
262364_at	262364_at	At1g72860	Disease resistance protein (TIR-NBS-LRR class) family	47.4903	0.067627	87.2898	0.19458	At1g72860	---	---	0006915 // apoptosis // inferred from electronic annotation /// 0006952 // defense response // inferred from sequence or structural similarity /// 0007165 // signal transduction // inferred from electronic annotation /// 0045087 // innate immune response // inferred from electronic annotation	0031224 // intrinsic to membrane // inferred from electronic annotation	0004888 // transmembrane receptor activity // inferred from electronic annotation /// 0005524 // ATP binding // inferred from electronic annotation
256693_at	256693_at	At3g32060		2.95386	0.976074	16.8578	0.753906	At3g32060	---	---	---	---	---
248430_at	248430_at	At5g51800	Protein kinase superfamily protein	10.4206	0.780518	21.3308	0.466064	At5g51800	---	---	0006468 // protein phosphorylation // inferred from electronic annotation	---	0004672 // protein kinase activity // inferred from electronic annotation /// 0005524 // ATP binding // inferred from electronic annotation
258407_at	258407_at	At3g17620	F-box and associated interaction domains-containing protein	37.8791	0.432373	24.5107	0.665527	At3g17620	---	---	---	---	---
248317_at	248317_at	At5g52680	Copper transport protein family	13.7741	0.753906	28.3051	0.567627	At5g52680	---	---	0030001 // metal ion transport // inferred from electronic annotation	---	0046872 // metal ion binding // inferred from electronic annotation /// 0046872 // metal ion binding // inferred from sequence or structural similarity
257930_at	257930_at	At3g17010	AP2/B3-like transcriptional factor family protein	11.9432	0.633789	23.4312	0.72583	At3g17010	---	---	0006350 // transcription // inferred from electronic annotation /// 0006355 // regulation of transcription, DNA-dependent // inferred from electronic annotation /// 0006355 // regulation of transcription, DNA-dependent // inferred from sequence or structural similarity /// 0045449 // regulation of transcription // inferred from electronic annotation	0005634 // nucleus // inferred from electronic annotation	0003677 // DNA binding // inferred from electronic annotation /// 0003677 // DNA binding // inferred from sequence or structural similarity /// 0003700 // sequence-specific DNA binding transcription factor activity // inferred from sequence or structural similarity
252070_at	252070_at	At3g51680	AtSDR2_SDR2__NAD(P)-binding Rossmann-fold superfamily protein	4.29729	0.696289	58.2971	0.149658	At3g51680	---	---	0008152 // metabolic process // inferred from electronic annotation /// 0055114 // oxidation reduction // inferred from electronic annotation	---	0003824 // catalytic activity // inferred from electronic annotation /// 0005488 // binding // inferred from electronic annotation /// 0016491 // oxidoreductase activity // inferred from electronic annotation /// 0016491 // oxidoreductase activity // inferred from sequence or structural similarity
266048_at	266048_at	At2g40790	ATCXXS2_CXXS2__C-terminal cysteine residue is changed to a serine 2	5.95728	0.633789	27.7927	0.398926	At2g40790	ATCXXS2 (C-TERMINAL CYSTEINE RESIDUE IS CHANGED TO A SERINE 1); protein disulfide isomerase	ATCXXS2	0006467 // protein thiol-disulfide exchange // inferred from direct assay /// 0006662 // glycerol ether metabolic process // inferred from electronic annotation /// 0045454 // cell redox homeostasis // inferred from electronic annotation /// 0080058 // protein deglutathionylation // inferred from direct assay	0005737 // cytoplasm // inferred from electronic annotation /// 0005829 // cytosol // inferred from direct assay	0003756 // protein disulfide isomerase activity // inferred from direct assay /// 0009055 // electron carrier activity // inferred from electronic annotation /// 0015035 // protein disulfide oxidoreductase activity // inferred from electronic annotation /// 0016853 // isomerase activity // inferred from electronic annotation
256181_at	256181_at	At1g51820	Leucine-rich repeat protein kinase family protein	55.1297	0.00415039	115.634	0.000244141	At1g51820	---	---	0006468 // protein phosphorylation // inferred from electronic annotation	0012505 // endomembrane system // inferred from electronic annotation /// 0016020 // membrane // inferred from electronic annotation /// 0016021 // integral to membrane // inferred from electronic annotation	0000166 // nucleotide binding // inferred from electronic annotation /// 0004672 // protein kinase activity // inferred from electronic annotation /// 0004674 // protein serine/threonine kinase activity // inferred from electronic annotation /// 0004872 // receptor activity // inferred from electronic annotation /// 0005515 // protein binding // inferred from electronic annotation /// 0005524 // …
251618_at	251618_at	251618_at		8.37878	0.80542	42.5329	0.72583	At3g58020	---	---	0006457 // protein folding // inferred from sequence similarity	0005634 // nucleus // inferred from direct assay	0031072 // heat shock protein binding // inferred from electronic annotation
266714_at	266714_at	266714_at		29.0446	0.567627	28.2456	0.665527	At2g46770	EMB2301 (EMBRYO DEFECTIVE 2301); transcription activator/ transcription factor	EMB2301	0006350 // transcription // inferred from electronic annotation /// 0007275 // multicellular organismal development // inferred from sequence or structural similarity /// 0009793 // embryo development ending in seed dormancy // non-traceable author statement /// 0009809 // lignin biosynthetic process // inferred from genetic interaction /// 0009834 // secondary cell wall biogenesis // inferred fr…	0005634 // nucleus // inferred from electronic annotation	0003677 // DNA binding // inferred from electronic annotation /// 0003700 // sequence-specific DNA binding transcription factor activity // inferred from sequence or structural similarity /// 0016563 // transcription activator activity // inferred from direct assay
258290_at	258290_at	At3g23460	S-adenosyl-L-methionine-dependent methyltransferases superfamily protein	0.542759	0.689209	10.0427	0.533936	At3g23460	---	---	0008610 // lipid biosynthetic process // inferred from electronic annotation	0009507 // chloroplast // inferred from direct assay	0008825 // cyclopropane-fatty-acyl-phospholipid synthase activity // inferred from electronic annotation
263272_at	263272_at	At2g11650		2.33227	0.888428	23.3757	0.533936	At2g11650	---	---	---	---	---
263018_at	263018_at	At2g17610		90.8455	0.0302734	48.1584	0.334473	At2g17610	---	---	---	---	---
265558_at	265558_at	At2g05550		9.13066	0.633789	21.1467	0.366211	At2g05550	---	---	---	---	---
261157_at	261157_at	At1g34510	Peroxidase superfamily protein	2.58625	0.969727	9.77882	0.72583	At1g34510	---	---	0006979 // response to oxidative stress // inferred from electronic annotation /// 0042744 // hydrogen peroxide catabolic process // inferred from electronic annotation /// 0055114 // oxidation reduction // inferred from electronic annotation	0005576 // extracellular region // inferred from electronic annotation /// 0012505 // endomembrane system // inferred from electronic annotation	0004601 // peroxidase activity // inferred from electronic annotation /// 0004601 // peroxidase activity // inferred from sequence or structural similarity /// 0009055 // electron carrier activity // inferred from electronic annotation /// 0016491 // oxidoreductase activity // inferred from electronic annotation /// 0020037 // heme binding // inferred from electronic annotation /// 0046872 // met…
260504_at	260504_at	At1g47220	CYCA3;3__Cyclin A3;3	8.58852	0.665527	59.0717	0.567627	At1g47220	CYCA3;3 (Cyclin A3;3); cyclin-dependent protein kinase regulator	CYCA3;3	0007049 // cell cycle // inferred from electronic annotation /// 0051301 // cell division // inferred from electronic annotation /// 0051726 // regulation of cell cycle // inferred from sequence or structural similarity	0005634 // nucleus // inferred from electronic annotation	0016538 // cyclin-dependent protein kinase regulator activity // inferred from sequence or structural similarity
252330_at	252330_at	At3g48770	DNA binding;ATP binding	73.4919	0.19458	60.6385	0.366211	At3g48770	---	---	---	0009507 // chloroplast // inferred from electronic annotation	0003677 // DNA binding // inferred from electronic annotation /// 0005524 // ATP binding // inferred from electronic annotation
247096_at	247096_at	At5g66430	S-adenosyl-L-methionine-dependent methyltransferases superfamily protein	5.59214	0.432373	39.3571	0.219482	At5g66430	---	---	---	---	0008168 // methyltransferase activity // inferred from electronic annotation /// 0016740 // transferase activity // inferred from electronic annotation
256445_at	256445_at	256445_at		7.09619	0.533936	31.984	0.27417	At3g11160	---	---	---	---	---
263215_at	263215_at	At1g30710	FAD-binding Berberine family protein	21.3101	0.533936	29.2873	0.828613	At1g30710	---	---	---	0012505 // endomembrane system // inferred from electronic annotation	0003824 // catalytic activity // inferred from electronic annotation /// 0009055 // electron carrier activity // inferred from sequence or structural similarity /// 0016491 // oxidoreductase activity // inferred from electronic annotation /// 0050660 // FAD or FADH2 binding // inferred from electronic annotation
267272_at	267272_at	267272_at		2.2794	0.828613	31.8661	0.398926	At2g02530	---	---	---	---	---
261085_at	261085_at	At1g17480	IQD7__IQ-domain 7	102.395	0.0375977	53.7406	0.27417	At1g17480	IQD7 (IQ-domain 7); calmodulin binding	IQD7	---	---	0005516 // calmodulin binding // inferred from sequence or structural similarity
267109_at	267109_at	At2g14810	unknown protein; Has 1 Blast hits to 1 proteins in 1 species: Archae - 0; Bacteria - 0; Metazoa - 0; Fungi - 0; Plants - 1; Viruses - 0; Other Eukaryotes - 0 (source: NCBI BLink).	30.2905	0.246094	21.2291	0.366211	At2g14810	---	---	---	---	---
253262_at	253262_at	At4g34440	AtPERK5_PERK5__Protein kinase superfamily protein	47.7336	0.171387	33.0714	0.366211	At4g34440	---	---	0006468 // protein phosphorylation // inferred from electronic annotation	0005886 // plasma membrane // inferred from electronic annotation /// 0009507 // chloroplast // inferred from electronic annotation /// 0016020 // membrane // inferred from electronic annotation /// 0016021 // integral to membrane // inferred from electronic annotation	0000166 // nucleotide binding // inferred from electronic annotation /// 0004672 // protein kinase activity // inferred from electronic annotation /// 0004674 // protein serine/threonine kinase activity // inferred from electronic annotation /// 0004713 // protein tyrosine kinase activity // inferred from electronic annotation /// 0005524 // ATP binding // inferred from electronic annotation /// …
257603_at	257603_at	At3g13820	F-box and associated interaction domains-containing protein	36.0764	0.19458	31.7425	0.398926	At3g13820	---	---	---	---	---
265046_s_at	265046_s_at	At1g35060 At1g52090 At5g28173 At5g36075		4.50503	0.696289	20.3144	0.334473	At1g52090	---	---	---	---	---
255944_at	255944_at	At5g28600		19.2931	0.567627	32.4361	0.5	At5g28600	---	---	---	---	---
262795_at	262795_at	At1g13130	Cellulase (glycosyl hydrolase family 5) protein	14.7466	0.5	27.5219	0.633789	At1g13130	---	---	0005975 // carbohydrate metabolic process // inferred from electronic annotation	0012505 // endomembrane system // inferred from electronic annotation	0003824 // catalytic activity // inferred from electronic annotation /// 0004553 // hydrolase activity, hydrolyzing O-glycosyl compounds // inferred from electronic annotation /// 0004553 // hydrolase activity, hydrolyzing O-glycosyl compounds // inferred from sequence or structural similarity /// 0043169 // cation binding // inferred from electronic annotation
251201_at	251201_at	At3g63020	Protein of unknown function (DUF3049)	38.4661	0.398926	15.3288	0.696289	At3g63020	---	---	---	---	---
261067_at	261067_at	At1g07460	Concanavalin A-like lectin family protein	3.00022	0.919434	14.7613	0.696289	At1g07460	---	---	---	0031225 // anchored to membrane // traceable author statement	0005488 // binding // inferred from electronic annotation /// 0005529 // sugar binding // inferred from electronic annotation /// 0030246 // carbohydrate binding // inferred from sequence or structural similarity
250964_at	250964_at	250964_at		34.7423	0.366211	29.7447	0.601074	At5g03010	---	---	---	---	---
256444_at	256444_at	At3g11060	unknown protein; FUNCTIONS IN: molecular_function unknown; INVOLVED IN: biological_process unknown; LOCATED IN: endomembrane system; EXPRESSED IN: flower; EXPRESSED DURING: petal differentiation and expansion stage; BEST Arabidopsis thaliana protein match is: unknown protein (TAIR:AT3G06545.1); Has 12 Blast hits to 12 proteins in 2 species: Archae - 0; Bacteria - 0; Metazoa - 0; Fungi - 0; Plants…	22.5126	0.466064	10.6183	0.466064	At3g11060	---	---	---	0012505 // endomembrane system // inferred from electronic annotation	---
262011_at	262011_at	At1g35614	unknown protein; BEST Arabidopsis thaliana protein match is: unknown protein (TAIR:AT1G35500.1); Has 6 Blast hits to 6 proteins in 2 species: Archae - 0; Bacteria - 0; Metazoa - 0; Fungi - 0; Plants - 6; Viruses - 0; Other Eukaryotes - 0 (source: NCBI BLink).	1.86125	0.99585	14.5855	0.828613	At1g35614	---	---	---	---	---
258645_s_at	258645_s_at	At3g07850 At3g14040	Pectin lyase-like superfamily protein Pectin lyase-like superfamily protein	20.6516	0.72583	15.8077	0.72583	At3g07850	---	---	0005975 // carbohydrate metabolic process // inferred from electronic annotation /// 0005975 // carbohydrate metabolic process // inferred from sequence or structural similarity /// 0007047 // cellular cell wall organization // inferred from electronic annotation /// 0008152 // metabolic process // inferred from electronic annotation	0005576 // extracellular region // inferred from electronic annotation /// 0005618 // cell wall // inferred from electronic annotation /// 0012505 // endomembrane system // inferred from electronic annotation	0004650 // polygalacturonase activity // inferred from electronic annotation /// 0004650 // polygalacturonase activity // inferred from sequence or structural similarity /// 0016787 // hydrolase activity // inferred from electronic annotation /// 0016798 // hydrolase activity, acting on glycosyl bonds // inferred from electronic annotation /// 0047911 // galacturan 1,4-alpha-galacturonidase activ…
255293_at	255293_at	At4g04730	unknown protein; FUNCTIONS IN: molecular_function unknown; INVOLVED IN: biological_process unknown; LOCATED IN: chloroplast; EXPRESSED IN: sperm cell, pedicel; EXPRESSED DURING: 4 anthesis; BEST Arabidopsis thaliana protein match is: unknown protein (TAIR:AT2G13500.1); Has 49 Blast hits to 49 proteins in 2 species: Archae - 0; Bacteria - 0; Metazoa - 0; Fungi - 0; Plants - 49; Viruses - 0; Other …	38.9385	0.0952148	22.111	0.432373	At4g04730	---	---	---	0009507 // chloroplast // inferred from electronic annotation	---
255146_at	255146_at	At4g08450	Disease resistance protein (TIR-NBS-LRR class) family	11.0065	0.753906	8.76668	0.80542	At4g08450	---	---	0006915 // apoptosis // inferred from electronic annotation /// 0006952 // defense response // inferred from sequence or structural similarity /// 0006952 // defense response // inferred from electronic annotation /// 0007165 // signal transduction // inferred from electronic annotation /// 0045087 // innate immune response // inferred from electronic annotation	0031224 // intrinsic to membrane // inferred from electronic annotation	0000166 // nucleotide binding // inferred from electronic annotation /// 0004888 // transmembrane receptor activity // inferred from electronic annotation /// 0005515 // protein binding // inferred from electronic annotation /// 0005524 // ATP binding // inferred from electronic annotation /// 0017111 // nucleoside-triphosphatase activity // inferred from electronic annotation
247050_at	247050_at	At5g66660	Protein of unknown function (DUF677)	25.4986	0.567627	42.5598	0.27417	At5g66660	---	---	---	0009507 // chloroplast // inferred from electronic annotation /// 0016020 // membrane // inferred from electronic annotation /// 0016021 // integral to membrane // inferred from electronic annotation	---
251035_at	251035_at	At5g02220	unknown protein; Has 30201 Blast hits to 17322 proteins in 780 species: Archae - 12; Bacteria - 1396; Metazoa - 17338; Fungi - 3422; Plants - 5037; Viruses - 0; Other Eukaryotes - 2996 (source: NCBI BLink).	31.8978	0.466064	38.364	0.533936	At5g02220	---	---	---	---	0005515 // protein binding // inferred from physical interaction
247349_at	247349_at	At5g63820	Protein of unknown function (DUF626)	30.3572	0.533936	48.1739	0.398926	At5g63820	---	---	0005975 // carbohydrate metabolic process // inferred from electronic annotation /// 0008152 // metabolic process // inferred from electronic annotation	---	0003824 // catalytic activity // inferred from electronic annotation /// 0004553 // hydrolase activity, hydrolyzing O-glycosyl compounds // inferred from electronic annotation /// 0016787 // hydrolase activity // inferred from electronic annotation /// 0016798 // hydrolase activity, acting on glycosyl bonds // inferred from electronic annotation /// 0043169 // cation binding // inferred from elec…
256472_at	256472_at	At1g42610		19.4844	0.943848	9.64429	0.72583	At1g42610	---	---	---	---	---
249706_at	249706_at	At5g35600	HDA7__histone deacetylase7	4.93823	0.80542	24.5842	0.366211	At5g35600	HDA7 (histone deacetylase7); histone deacetylase	HDA7	0006350 // transcription // inferred from electronic annotation /// 0016568 // chromatin modification // inferred from electronic annotation /// 0016575 // histone deacetylation // inferred from electronic annotation /// 0016575 // histone deacetylation // inferred from sequence or structural similarity /// 0045449 // regulation of transcription // inferred from electronic annotation	0005634 // nucleus // inferred from electronic annotation /// 0005634 // nucleus // inferred from sequence or structural similarity	0004407 // histone deacetylase activity // inferred from sequence or structural similarity /// 0004407 // histone deacetylase activity // inferred from electronic annotation /// 0016787 // hydrolase activity // inferred from electronic annotation
248777_at	248777_at	At5g47920	unknown protein; BEST Arabidopsis thaliana protein match is: unknown protein (TAIR:AT5G13880.1); Has 1807 Blast hits to 1807 proteins in 277 species: Archae - 0; Bacteria - 0; Metazoa - 736; Fungi - 347; Plants - 385; Viruses - 0; Other Eukaryotes - 339 (source: NCBI BLink).	3.71439	0.633789	34.8968	0.366211	At5g47920	---	---	---	---	---
245173_at	245173_at	At2g47520	AtERF71_ERF71_HRE2__Integrase-type DNA-binding superfamily protein	11.0923	0.366211	560.758	0.000244141	At2g47520	---	---	0006350 // transcription // inferred from electronic annotation /// 0006355 // regulation of transcription, DNA-dependent // inferred from sequence or structural similarity /// 0006355 // regulation of transcription, DNA-dependent // inferred from electronic annotation /// 0009873 // ethylene mediated signaling pathway // inferred from electronic annotation /// 0034059 // response to anoxia // in…	0005634 // nucleus // inferred from direct assay /// 0005634 // nucleus // inferred from sequence or structural similarity /// 0005634 // nucleus // inferred from electronic annotation	0003677 // DNA binding // inferred from sequence or structural similarity /// 0003677 // DNA binding // inferred from electronic annotation /// 0003700 // sequence-specific DNA binding transcription factor activity // inferred from sequence or structural similarity /// 0003700 // sequence-specific DNA binding transcription factor activity // inferred from electronic annotation
255911_at	255911_at	At1g66930	Protein kinase superfamily protein	29.0974	0.19458	5.97194	0.80542	At1g66930	---	---	0006468 // protein phosphorylation // inferred from electronic annotation	---	0000166 // nucleotide binding // inferred from electronic annotation /// 0004672 // protein kinase activity // inferred from electronic annotation /// 0004674 // protein serine/threonine kinase activity // inferred from electronic annotation /// 0005524 // ATP binding // inferred from electronic annotation /// 0016301 // kinase activity // inferred from sequence or structural similarity
260018_at	260018_at	At1g41820	unknown protein; Has 46 Blast hits to 46 proteins in 21 species: Archae - 0; Bacteria - 6; Metazoa - 8; Fungi - 2; Plants - 5; Viruses - 1; Other Eukaryotes - 24 (source: NCBI BLink).	44.589	0.246094	22.9848	0.567627	At1g41820	---	---	---	---	---
250695_at	250695_at	At5g06740	Concanavalin A-like lectin protein kinase family protein	1.88025	0.98584	46.3589	0.366211	At5g06740	---	---	0006468 // protein phosphorylation // inferred from electronic annotation	0012505 // endomembrane system // inferred from electronic annotation	0000166 // nucleotide binding // inferred from electronic annotation /// 0004672 // protein kinase activity // inferred from electronic annotation /// 0004674 // protein serine/threonine kinase activity // inferred from electronic annotation /// 0005488 // binding // inferred from electronic annotation /// 0005524 // ATP binding // inferred from electronic annotation /// 0005529 // sugar binding …
255262_at	255262_at	At4g05140	Nucleoside transporter family protein	10.2021	0.665527	39.8094	0.219482	At4g05140	---	---	0006810 // transport // inferred from electronic annotation	0016020 // membrane // inferred from electronic annotation	0005337 // nucleoside transmembrane transporter activity // inferred from sequence or structural similarity /// 0005337 // nucleoside transmembrane transporter activity // inferred from electronic annotation
263358_x_at	263358_x_at	At3g44500 At3g47260		7.77163	0.828613	34.0601	0.466064	At2g15140	---	---	---	---	---
253499_at	253499_at	At4g31900	PKR2__chromatin remodeling factor, putative	2.05714	0.870361	18.9277	0.665527	At4g31900	---	---	0006333 // chromatin assembly or disassembly // inferred from electronic annotation	0000785 // chromatin // inferred from electronic annotation /// 0005634 // nucleus // inferred from electronic annotation	0003676 // nucleic acid binding // inferred from electronic annotation /// 0003677 // DNA binding // inferred from electronic annotation /// 0003682 // chromatin binding // inferred from electronic annotation /// 0004386 // helicase activity // inferred from electronic annotation /// 0005524 // ATP binding // inferred from electronic annotation /// 0030528 // transcription regulator activity // i…
252019_at	252019_at	At3g53040	late embryogenesis abundant protein, putative / LEA protein, putative	5.11292	0.633789	22.1578	0.601074	At3g53040	---	---	0009793 // embryo development ending in seed dormancy // inferred from sequence or structural similarity	---	---
248324_at	248324_at	248324_at		46.8447	0.466064	42.2975	0.19458	At5g52790	---	---	---	0012505 // endomembrane system // inferred from electronic annotation	---
250641_at	250641_at	At5g07160	Basic-leucine zipper (bZIP) transcription factor family protein	4.82837	0.962402	27.7798	0.72583	At5g07160	---	---	0006355 // regulation of transcription, DNA-dependent // inferred from electronic annotation /// 0006355 // regulation of transcription, DNA-dependent // inferred from sequence or structural similarity	0005634 // nucleus // inferred from electronic annotation	0003677 // DNA binding // inferred from sequence or structural similarity /// 0003677 // DNA binding // inferred from electronic annotation /// 0003700 // sequence-specific DNA binding transcription factor activity // inferred from sequence or structural similarity /// 0003700 // sequence-specific DNA binding transcription factor activity // inferred from electronic annotation /// 0043565 // sequ…
252523_at	252523_at	At3g46400	Leucine-rich repeat protein kinase family protein	33.3307	0.366211	20.2089	0.601074	At3g46400	---	---	0006468 // protein phosphorylation // inferred from electronic annotation	0012505 // endomembrane system // inferred from electronic annotation	0016301 // kinase activity // inferred from sequence or structural similarity
255333_at	255333_at	At4g04410		67.4751	0.0141602	112.485	0.00805664	At4g04410	---	---	---	---	---
267253_at	267253_at	At2g22960	alpha/beta-Hydrolases superfamily protein	29.2756	0.633789	12.0722	0.696289	At2g22960	---	---	0006508 // proteolysis // inferred from electronic annotation /// 0006508 // proteolysis // inferred from sequence or structural similarity	0005576 // extracellular region // inferred from electronic annotation /// 0012505 // endomembrane system // inferred from electronic annotation	0004185 // serine-type carboxypeptidase activity // inferred from electronic annotation /// 0004185 // serine-type carboxypeptidase activity // inferred from sequence or structural similarity
267416_at	267416_at	At2g34980	SETH1__phosphatidylinositolglycan synthase family protein	78.9348	0.0805664	35.4514	0.334473	At2g34980	SETH1; phosphatidylinositol N-acetylglucosaminyltransferase/ transferase	SETH1	0006506 // GPI anchor biosynthetic process // inferred from sequence or structural similarity /// 0006506 // GPI anchor biosynthetic process // traceable author statement /// 0006506 // GPI anchor biosynthetic process // inferred from electronic annotation /// 0009846 // pollen germination // inferred from mutant phenotype /// 0009860 // pollen tube growth // inferred from mutant phenotype	0000506 // glycosylphosphatidylinositol-N-acetylglucosaminyltransferase (GPI-GnT) complex // traceable author statement /// 0016020 // membrane // traceable author statement /// 0016021 // integral to membrane // inferred from electronic annotation	0016740 // transferase activity // inferred from sequence or structural similarity /// 0017176 // phosphatidylinositol N-acetylglucosaminyltransferase activity // inferred from electronic annotation
263329_at	263329_at	At2g15260	RING/U-box superfamily protein	39.6677	0.303711	45.8802	0.334473	At2g15260	---	---	---	---	0005515 // protein binding // inferred from electronic annotation /// 0008270 // zinc ion binding // inferred from electronic annotation /// 0008270 // zinc ion binding // inferred from sequence or structural similarity /// 0046872 // metal ion binding // inferred from electronic annotation
255156_at	255156_at	At4g07780		1.17078	0.780518	24.7554	0.533936	At4g07780	---	---	---	---	---
261869_at	261869_at	At1g11470	Pentatricopeptide repeat (PPR) superfamily protein	10.549	0.601074	42.281	0.665527	At1g11470	---	---	---	0009507 // chloroplast // inferred from electronic annotation	---
255532_at	255532_at	At4g02170	unknown protein; BEST Arabidopsis thaliana protein match is: unknown protein (TAIR:AT5G38700.1); Has 53 Blast hits to 53 proteins in 10 species: Archae - 0; Bacteria - 0; Metazoa - 0; Fungi - 0; Plants - 53; Viruses - 0; Other Eukaryotes - 0 (source: NCBI BLink).	27.7795	0.5	26.4864	0.432373	At4g02170	---	---	---	---	---
264417_at	264417_at	264417_at		39.1953	0.567627	53.5055	0.219482	At1g43220	---	---	---	---	---
259522_at	259522_at	At1g12490	F-box associated ubiquitination effector family protein	3.74768	0.753906	9.2568	0.601074	At1g12490	---	---	---	---	---
264634_at	264634_at	At1g65670	CYP702A1__cytochrome P450, family 702, subfamily A, polypeptide 1	31.2395	0.0185547	46.3283	0.0561523	At1g65670	CYP702A1; electron carrier/ heme binding / iron ion binding / monooxygenase/ oxygen binding	CYP702A1	0055114 // oxidation reduction // inferred from electronic annotation	0012505 // endomembrane system // inferred from electronic annotation	0004497 // monooxygenase activity // inferred from electronic annotation /// 0005506 // iron ion binding // inferred from electronic annotation /// 0009055 // electron carrier activity // inferred from electronic annotation /// 0016491 // oxidoreductase activity // inferred from electronic annotation /// 0019825 // oxygen binding // inferred from sequence or structural similarity /// 0020037 // h…
255565_at	255565_at	At4g01760	Cysteine/Histidine-rich C1 domain family protein	63.64	0.129639	51.749	0.171387	At4g01760	---	---	0023034 // intracellular signaling pathway // inferred from electronic annotation	---	0005515 // protein binding // inferred from electronic annotation /// 0008270 // zinc ion binding // inferred from electronic annotation
255241_at	255241_at	At4g05600		18.8664	0.219482	15.9623	0.533936	At4g05600	---	---	---	---	---
261188_at	261188_at	At1g33000		35.1745	0.366211	37.1286	0.466064	At1g33000	---	---	---	---	---
247871_at	247871_at	At5g57530	AtXTH12_XTH12__xyloglucan endotransglucosylase/hydrolase 12	8.10738	0.533936	25.96	0.567627	At5g57530	---	---	0005975 // carbohydrate metabolic process // inferred from electronic annotation /// 0006073 // cellular glucan metabolic process // inferred from electronic annotation /// 0007047 // cellular cell wall organization // inferred from electronic annotation /// 0008152 // metabolic process // inferred from electronic annotation	0005576 // extracellular region // inferred from electronic annotation /// 0005618 // cell wall // inferred from direct assay /// 0005618 // cell wall // inferred from electronic annotation /// 0005737 // cytoplasm // inferred from direct assay /// 0048046 // apoplast // inferred from electronic annotation	0004553 // hydrolase activity, hydrolyzing O-glycosyl compounds // inferred from electronic annotation /// 0016740 // transferase activity // inferred from electronic annotation /// 0016762 // xyloglucan:xyloglucosyl transferase activity // inferred from electronic annotation /// 0016787 // hydrolase activity // inferred from electronic annotation /// 0016798 // hydrolase activity, acting on glyc…
247122_at	247122_at	At5g66020	ATSAC1B_ATSAC6_IBS2_SACIB__Phosphoinositide phosphatase family protein	65.6973	0.0952148	42.7237	0.398926	At5g66020	ATSAC1B (SUPPRESSOR OF ACTIN 1B); phosphatidylinositol-4,5-bisphosphate 5-phosphatase	ATSAC1B	---	---	0004439 // phosphatidylinositol-4,5-bisphosphate 5-phosphatase activity // inferred from sequence or structural similarity
255609_s_at	255609_s_at	At4g01180 At5g59390	XH/XS domain-containing protein XH/XS domain-containing protein	13.2973	0.398926	11.7722	0.633789	At4g01180	---	---	---	0005739 // mitochondrion // inferred from direct assay	---
249496_s_at	249496_s_at	At5g39140 At5g39170 At5g39200	unknown protein; BEST Arabidopsis thaliana protein match is: unknown protein (TAIR:AT5G39200.1); Has 7 Blast hits to 7 proteins in 2 species: Archae - 0; Bacteria - 0; Metazoa - 0; Fungi - 0; Plants - 7; Viruses - 0; Other Eukaryotes - 0 (source: NCBI BLink). unknown protein; BEST Arabidopsis thaliana protein match is: unknown protein (TAIR:AT5G39200.1); Has 7 Blast hits to 7 proteins in 2 specie…	32.1491	0.171387	44.8665	0.19458	At5g39200	---	---	---	---	---
245812_at	245812_at	245812_at		7.94269	0.72583	15.6731	0.72583	At1g37900	---	---	---	---	---
262642_at	262642_at	At1g62690	unknown protein; Has 4 Blast hits to 4 proteins in 2 species: Archae - 0; Bacteria - 0; Metazoa - 0; Fungi - 0; Plants - 4; Viruses - 0; Other Eukaryotes - 0 (source: NCBI BLink).	12.5339	0.696289	25.7188	0.398926	At1g62690	---	---	---	---	---
260574_at	260574_at	At2g47300	ribonuclease Ps	8.26845	0.533936	42.3031	0.5	At2g47290	---	---	0001682 // tRNA 5'-leader removal // inferred from electronic annotation /// 0006396 // RNA processing // inferred from electronic annotation	---	0004526 // ribonuclease P activity // inferred from electronic annotation
259613_at	259613_at	At1g48010	Plant invertase/pectin methylesterase inhibitor superfamily protein	12.3808	0.72583	28.6702	0.567627	At1g48010	---	---	---	---	0004857 // enzyme inhibitor activity // inferred from electronic annotation /// 0030599 // pectinesterase activity // inferred from electronic annotation /// 0046910 // pectinesterase inhibitor activity // inferred from sequence or structural similarity
264596_at	264596_at	At1g04625	Polynucleotidyl transferase, ribonuclease H-like superfamily protein	1.92687	0.72583	7.68707	0.601074	At1g04630	---	---	---	---	0003676 // nucleic acid binding // inferred from electronic annotation
247557_at	247557_at	At5g61050	histone deacetylase-related / HD-related	33.2081	0.398926	33.7674	0.0952148	At5g61050	---	---	---	---	---
254729_at	254729_at	At4g13700	ATPAP23_PAP23__purple acid phosphatase 23	4.51473	0.888428	43.376	0.432373	At4g13700	PAP23 (PURPLE ACID PHOSPHATASE 23); acid phosphatase/ protein serine/threonine phosphatase	PAP23	---	0005576 // extracellular region // inferred from electronic annotation /// 0012505 // endomembrane system // inferred from electronic annotation	0003993 // acid phosphatase activity // inferred from direct assay /// 0003993 // acid phosphatase activity // inferred from sequence or structural similarity /// 0003993 // acid phosphatase activity // inferred from electronic annotation /// 0004722 // protein serine/threonine phosphatase activity // inferred from sequence or structural similarity /// 0016787 // hydrolase activity // inferred fr…
257166_at	257166_at	257166_at		22.062	0.246094	25.5576	0.303711	At3g24710	---	---	---	0012505 // endomembrane system // inferred from electronic annotation	---
246563_at	246563_at	At5g15581	unknown protein; FUNCTIONS IN: molecular_function unknown; INVOLVED IN: biological_process unknown; LOCATED IN: cellular_component unknown; EXPRESSED IN: leaf apex; Has 30201 Blast hits to 17322 proteins in 780 species: Archae - 12; Bacteria - 1396; Metazoa - 17338; Fungi - 3422; Plants - 5037; Viruses - 0; Other Eukaryotes - 2996 (source: NCBI BLink).	46.6375	0.0952148	28.9056	0.246094	At5g15590	---	---	---	---	---
267478_at	267478_at	At2g02700	Cysteine/Histidine-rich C1 domain family protein	23.6366	0.696289	13.7046	0.466064	At2g02700	---	---	---	---	0005515 // protein binding // inferred from electronic annotation /// 0008270 // zinc ion binding // inferred from electronic annotation
253051_at	253051_at	At4g37490	CYC1_CYCB1_CYCB1;1__CYCLIN B1;1	33.3766	0.466064	41.6596	0.5	At4g37490	CYCB1;1 (CYCLIN B1;1); cyclin-dependent protein kinase regulator	CYCB1;1	0001558 // regulation of cell growth // inferred from mutant phenotype /// 0007049 // cell cycle // inferred from electronic annotation /// 0010332 // response to gamma radiation // inferred from expression pattern /// 0051301 // cell division // inferred from electronic annotation /// 0051726 // regulation of cell cycle // inferred from sequence or structural similarity	0005634 // nucleus // inferred from electronic annotation	0016538 // cyclin-dependent protein kinase regulator activity // inferred from sequence or structural similarity
247342_at	247342_at	At5g63730	ARI14_ATARI14__IBR domain-containing protein	55.8065	0.432373	24.2874	0.466064	At5g63730	---	---	---	0005622 // intracellular // inferred from electronic annotation	0008270 // zinc ion binding // inferred from electronic annotation /// 0016874 // ligase activity // inferred from electronic annotation /// 0046872 // metal ion binding // inferred from electronic annotation
266487_at	266487_at	At2g47660	unknown protein; Has 2 Blast hits to 2 proteins in 1 species: Archae - 0; Bacteria - 0; Metazoa - 0; Fungi - 0; Plants - 2; Viruses - 0; Other Eukaryotes - 0 (source: NCBI BLink).	2.68992	0.870361	20.7283	0.72583	At2g47660	---	---	---	---	---
254006_at	254006_at	At4g26340	F-box/RNI-like/FBD-like domains-containing protein	26.9157	0.533936	34.5774	0.334473	At4g26340	---	---	---	---	---
259465_at	259465_at	At1g19030		6.9692	0.72583	21.2114	0.398926	At1g19030	---	---	---	---	0005515 // protein binding // inferred from electronic annotation /// 0008270 // zinc ion binding // inferred from electronic annotation /// 0046872 // metal ion binding // inferred from electronic annotation
259197_at	259197_at	At3g03670	Peroxidase superfamily protein	11.5369	0.5	65.061	0.219482	At3g03670	---	---	0006979 // response to oxidative stress // inferred from electronic annotation /// 0042744 // hydrogen peroxide catabolic process // inferred from electronic annotation /// 0055114 // oxidation reduction // inferred from electronic annotation	0005576 // extracellular region // inferred from electronic annotation /// 0009505 // plant-type cell wall // inferred from direct assay	0004601 // peroxidase activity // inferred from electronic annotation /// 0004601 // peroxidase activity // inferred from sequence or structural similarity /// 0009055 // electron carrier activity // inferred from electronic annotation /// 0016491 // oxidoreductase activity // inferred from electronic annotation /// 0020037 // heme binding // inferred from electronic annotation /// 0046872 // met…
256912_at	256912_at	At3g23850	unknown protein; Has 7 Blast hits to 7 proteins in 2 species: Archae - 0; Bacteria - 0; Metazoa - 0; Fungi - 0; Plants - 7; Viruses - 0; Other Eukaryotes - 0 (source: NCBI BLink).	6.69945	0.919434	48.5329	0.696289	At3g23850	---	---	---	---	---
254884_at	254884_at	At4g11730	Cation transporter/ E1-E2 ATPase family protein	8.21872	0.780518	16.0497	0.696289	At4g11730	---	---	0006754 // ATP biosynthetic process // inferred from electronic annotation /// 0006812 // cation transport // inferred from electronic annotation /// 0008152 // metabolic process // inferred from electronic annotation	0016020 // membrane // inferred from electronic annotation /// 0016021 // integral to membrane // inferred from electronic annotation	0000166 // nucleotide binding // inferred from electronic annotation /// 0005524 // ATP binding // inferred from electronic annotation /// 0015662 // ATPase activity, coupled to transmembrane movement of ions, phosphorylative mechanism // inferred from electronic annotation /// 0016820 // hydrolase activity, acting on acid anhydrides, catalyzing transmembrane movement of substances // inferred fr…
255165_at	255165_at	At4g07890		5.1798	0.884033	11.6571	0.696289	At4g07890	---	---	---	---	---
259956_at	259956_at	At1g75110	RRA2__Nucleotide-diphospho-sugar transferase family protein	4.67479	0.870361	23.7345	0.601074	At1g75110	RRA2 (REDUCED RESIDUAL ARABINOSE 2)	RRA2	---	0005783 // endoplasmic reticulum // inferred from electronic annotation	---
257504_at	257504_at	At1g52240	ATROPGEF11_PIRF1_ROPGEF11__RHO guanyl-nucleotide exchange factor 11	69.4197	0.0805664	34.2377	0.466064	At1g52250	ROPGEF11 (RHO GUANYL-NUCLEOTIDE EXCHANGE FACTOR 11); Rho guanyl-nucleotide exchange factor	ROPGEF11	0007017 // microtubule-based process // inferred from electronic annotation /// 0048364 // root development // inferred from mutant phenotype /// 0080147 // root hair cell development // inferred from mutant phenotype	0005634 // nucleus // inferred from direct assay /// 0005737 // cytoplasm // inferred from direct assay /// 0005875 // microtubule associated complex // inferred from electronic annotation	0003777 // microtubule motor activity // inferred from electronic annotation /// 0005089 // Rho guanyl-nucleotide exchange factor activity // inferred from sequence or structural similarity
255152_at	255152_at	At4g08190	P-loop containing nucleoside triphosphate hydrolases superfamily protein	0.517132	0.976074	22.1104	0.219482	At4g08190	---	---	0007264 // small GTPase mediated signal transduction // inferred from electronic annotation /// 0007264 // small GTPase mediated signal transduction // inferred from sequence or structural similarity	---	0000166 // nucleotide binding // inferred from electronic annotation /// 0005525 // GTP binding // inferred from electronic annotation /// 0005525 // GTP binding // inferred from sequence or structural similarity
265434_at	265434_at	At2g20805	BEST Arabidopsis thaliana protein match is: DNA-binding storekeeper protein-related transcriptional regulator (TAIR:AT1G11510.1); Has 47 Blast hits to 47 proteins in 2 species: Archae - 0; Bacteria - 0; Metazoa - 0; Fungi - 0; Plants - 47; Viruses - 0; Other Eukaryotes - 0 (source: NCBI BLink).	21.1993	0.303711	10.6117	0.432373	At2g20805	---	---	---	---	---
252840_at	252840_at	252840_at		25.2836	0.366211	33.6758	0.665527	At5g32630	---	---	---	---	---
250432_at	250432_at	At5g10420	MATE efflux family protein	21.7975	0.334473	37.5188	0.219482	At5g10420	---	---	0006855 // drug transmembrane transport // inferred from electronic annotation /// 0009835 // ripening // inferred from sequence or structural similarity /// 0055085 // transmembrane transport // inferred from electronic annotation	0016020 // membrane // inferred from electronic annotation /// 0016020 // membrane // inferred from sequence or structural similarity	0015238 // drug transmembrane transporter activity // inferred from electronic annotation /// 0015297 // antiporter activity // inferred from electronic annotation /// 0015297 // antiporter activity // inferred from sequence or structural similarity
246065_at	246065_at	At5g19360	CPK34__calcium-dependent protein kinase 34	40.967	0.149658	48.0569	0.129639	At5g19360	CPK34; ATP binding / calcium ion binding / calmodulin-dependent protein kinase/ kinase/ protein kinase/ protein serine/threonine kinase	CPK34	0006468 // protein phosphorylation // inferred from sequence or structural similarity /// 0006468 // protein phosphorylation // inferred from electronic annotation /// 0080092 // regulation of pollen tube growth // inferred from mutant phenotype	0005737 // cytoplasm // inferred from direct assay /// 0005886 // plasma membrane // inferred from direct assay /// 0016020 // membrane // inferred from electronic annotation	0000166 // nucleotide binding // inferred from electronic annotation /// 0004672 // protein kinase activity // inferred from electronic annotation /// 0004674 // protein serine/threonine kinase activity // inferred from electronic annotation /// 0004683 // calmodulin-dependent protein kinase activity // inferred from sequence or structural similarity /// 0005509 // calcium ion binding // inferred…
246648_at	246648_at	At5g35140		2.06573	0.962402	8.46702	0.567627	At5g35140	---	---	---	---	---
259365_at	259365_at	At1g13300	HRS1__myb-like transcription factor family protein	23.4999	0.567627	21.8987	0.567627	At1g13300	---	---	0016036 // cellular response to phosphate starvation // inferred from mutant phenotype /// 0045449 // regulation of transcription // traceable author statement /// 0045449 // regulation of transcription // inferred from electronic annotation /// 0080022 // primary root development // inferred from mutant phenotype	0005634 // nucleus // inferred from electronic annotation	0003677 // DNA binding // inferred from sequence or structural similarity /// 0003677 // DNA binding // inferred from electronic annotation /// 0003700 // sequence-specific DNA binding transcription factor activity // inferred from sequence or structural similarity
257552_at	257552_at	At3g26130	Cellulase (glycosyl hydrolase family 5) protein	8.57451	0.753906	12.6348	0.633789	At3g26130	---	---	0005975 // carbohydrate metabolic process // inferred from electronic annotation	0012505 // endomembrane system // inferred from electronic annotation	0003824 // catalytic activity // inferred from electronic annotation /// 0004553 // hydrolase activity, hydrolyzing O-glycosyl compounds // inferred from electronic annotation /// 0004553 // hydrolase activity, hydrolyzing O-glycosyl compounds // inferred from sequence or structural similarity /// 0043169 // cation binding // inferred from electronic annotation
256083_at	256083_at	At1g20735	F-box and associated interaction domains-containing protein	26.4652	0.780518	30.0209	0.601074	At1g20730	---	---	---	---	---
249549_at	249549_at	At5g38180	Bifunctional inhibitor/lipid-transfer protein/seed storage 2S albumin superfamily protein	7.62424	0.850342	22.8304	0.72583	At5g38180	---	---	0006869 // lipid transport // inferred from electronic annotation /// 0006869 // lipid transport // inferred from sequence or structural similarity	0012505 // endomembrane system // inferred from electronic annotation	0008289 // lipid binding // inferred from sequence or structural similarity
256925_at	256925_at	At3g29600		28.8442	0.334473	17.5519	0.5	At3g29600	---	---	---	---	---
251511_at	251511_at	At3g59180	Protein with RNI-like/FBD-like domains	11.774	0.850342	37.0393	0.5	At3g59180	---	---	---	---	---
246669_at	246669_at	At5g30500	GolS10__Nucleotide-diphospho-sugar transferases superfamily protein	12.6848	0.633789	62.1489	0.398926	At5g29958	---	---	0016051 // carbohydrate biosynthetic process // inferred from sequence or structural similarity	---	0016757 // transferase activity, transferring glycosyl groups // inferred from electronic annotation /// 0016758 // transferase activity, transferring hexosyl groups // inferred from sequence or structural similarity
250606_s_at	250606_s_at	At1g69940 At5g07410	ATPPME1_PPME1__Pectin lyase-like superfamily protein Pectin lyase-like superfamily protein	1.4071	0.780518	18.5083	0.5	At5g07410	PPME1; pectinesterase	PPME1	0007047 // cellular cell wall organization // inferred from electronic annotation /// 0009860 // pollen tube growth // inferred from direct assay /// 0009860 // pollen tube growth // inferred from mutant phenotype /// 0042545 // cell wall modification // inferred from electronic annotation	0005576 // extracellular region // inferred from electronic annotation /// 0005618 // cell wall // inferred from electronic annotation /// 0005783 // endoplasmic reticulum // non-traceable author statement /// 0005783 // endoplasmic reticulum // inferred from electronic annotation /// 0005794 // Golgi apparatus // non-traceable author statement /// 0005794 // Golgi apparatus // inferred from elec…	0016787 // hydrolase activity // inferred from electronic annotation /// 0030599 // pectinesterase activity // inferred from electronic annotation /// 0030599 // pectinesterase activity // inferred from sequence or structural similarity /// 0030599 // pectinesterase activity // inferred from mutant phenotype /// 0045330 // aspartyl esterase activity // inferred from electronic annotation
261528_at	261528_at	At1g14420	AT59__Pectate lyase family protein	22.3364	0.601074	10.557	0.828613	At1g14420	AT59; lyase/ pectate lyase	AT59	0009664 // plant-type cell wall organization // traceable author statement	0012505 // endomembrane system // inferred from electronic annotation	0016829 // lyase activity // inferred from sequence or structural similarity /// 0016829 // lyase activity // inferred from electronic annotation /// 0030570 // pectate lyase activity // inferred from sequence or structural similarity /// 0030570 // pectate lyase activity // inferred from electronic annotation /// 0046872 // metal ion binding // inferred from electronic annotation
253707_at	253707_at	At4g29200	Beta-galactosidase related protein	32.1091	0.334473	9.10904	0.753906	At4g29200	---	---	0005975 // carbohydrate metabolic process // inferred from electronic annotation	0009341 // beta-galactosidase complex // inferred from electronic annotation	0004553 // hydrolase activity, hydrolyzing O-glycosyl compounds // inferred from electronic annotation /// 0004565 // beta-galactosidase activity // inferred from electronic annotation
244907_at	244907_at	AtMg00710	ORF120__Polynucleotidyl transferase, ribonuclease H-like superfamily protein	2.72651	0.828613	33.0674	0.303711	orf120	---	---	---	---	---
265094_at	265094_at	At1g03890	RmlC-like cupins superfamily protein	57.5585	0.398926	25.6249	0.567627	At1g03890	---	---	0010431 // seed maturation // inferred from direct assay	0000326 // protein storage vacuole // inferred from electronic annotation /// 0005773 // vacuole // inferred from electronic annotation /// 0012505 // endomembrane system // inferred from electronic annotation	0045735 // nutrient reservoir activity // inferred from electronic annotation /// 0045735 // nutrient reservoir activity // inferred from sequence or structural similarity /// 0045735 // nutrient reservoir activity // inferred from direct assay
267105_at	267105_at	267105_at		9.95411	0.80542	11.9309	0.665527	At2g14760	---	---	0006350 // transcription // inferred from electronic annotation /// 0045449 // regulation of transcription // inferred from electronic annotation	0005634 // nucleus // inferred from electronic annotation	0003677 // DNA binding // inferred from electronic annotation /// 0003700 // sequence-specific DNA binding transcription factor activity // inferred from sequence or structural similarity /// 0030528 // transcription regulator activity // inferred from electronic annotation
253289_at	253289_at	At4g34320	Protein of unknown function (DUF677)	45.0658	0.129639	47.6702	0.246094	At4g34320	---	---	---	0016020 // membrane // inferred from electronic annotation /// 0016021 // integral to membrane // inferred from electronic annotation	---
247986_at	247986_at	At5g56880	unknown protein; Has 9 Blast hits to 9 proteins in 5 species: Archae - 0; Bacteria - 0; Metazoa - 0; Fungi - 0; Plants - 9; Viruses - 0; Other Eukaryotes - 0 (source: NCBI BLink).	7.46926	0.72583	62.4159	0.27417	At5g56880	---	---	---	---	---
261704_at	261704_at	At1g32600	F-box associated ubiquitination effector family protein	6.14355	0.601074	14.3737	0.696289	At1g32600	---	---	---	---	---
245655_at	245655_at	245655_at		11.8317	0.251953	16.4847	0.296875	At1g56530	---	---	---	---	---
249848_at	249848_at	At5g23220	NIC3__nicotinamidase 3	17.366	0.665527	28.0024	0.398926	At5g23220	NIC3 (NICOTINAMIDASE 3); catalytic/ nicotinamidase	NIC3	0008152 // metabolic process // inferred from electronic annotation /// 0008152 // metabolic process // inferred from sequence or structural similarity	---	0003824 // catalytic activity // inferred from sequence or structural similarity /// 0003824 // catalytic activity // inferred from electronic annotation /// 0008936 // nicotinamidase activity // inferred from direct assay
265329_at	265329_at	At2g18450	SDH1-2__succinate dehydrogenase 1-2	18.5973	0.466064	26.2506	0.398926	At2g18450	SDH1-2; succinate dehydrogenase	SDH1-2	0006099 // tricarboxylic acid cycle // inferred from electronic annotation /// 0006121 // mitochondrial electron transport, succinate to ubiquinone // traceable author statement /// 0006810 // transport // inferred from electronic annotation /// 0022900 // electron transport chain // inferred from electronic annotation /// 0055114 // oxidation reduction // inferred from electronic annotation	0005739 // mitochondrion // inferred from direct assay /// 0005739 // mitochondrion // inferred from electronic annotation /// 0005743 // mitochondrial inner membrane // inferred from electronic annotation /// 0005749 // mitochondrial respiratory chain complex II // inferred from sequence or structural similarity /// 0016020 // membrane // inferred from electronic annotation	0000104 // succinate dehydrogenase activity // traceable author statement /// 0008177 // succinate dehydrogenase (ubiquinone) activity // inferred from electronic annotation /// 0009055 // electron carrier activity // inferred from electronic annotation /// 0016491 // oxidoreductase activity // inferred from electronic annotation /// 0016627 // oxidoreductase activity, acting on the CH-CH group o…
254534_at	254534_at	At4g19680	ATIRT2_IRT2__iron regulated transporter 2	9.19077	0.828613	32.5066	0.266113	At4g19680	IRT2; iron ion transmembrane transporter/ zinc ion transmembrane transporter	IRT2	0006810 // transport // inferred from electronic annotation /// 0006811 // ion transport // inferred from electronic annotation /// 0006826 // iron ion transport // traceable author statement /// 0006826 // iron ion transport // inferred from electronic annotation /// 0006829 // zinc ion transport // inferred from sequence or structural similarity /// 0006829 // zinc ion transport // traceable au…	0005886 // plasma membrane // inferred from electronic annotation /// 0012505 // endomembrane system // inferred from electronic annotation /// 0016020 // membrane // inferred from electronic annotation /// 0016021 // integral to membrane // inferred from electronic annotation	0005381 // iron ion transmembrane transporter activity // inferred from genetic interaction /// 0005381 // iron ion transmembrane transporter activity // traceable author statement /// 0005385 // zinc ion transmembrane transporter activity // inferred from sequence or structural similarity /// 0005385 // zinc ion transmembrane transporter activity // traceable author statement /// 0005385 // zinc…
253222_at	253222_at	At4g34850	LAP5__Chalcone and stilbene synthase family protein	19.0575	0.665527	33.505	0.334473	At4g34850	---	---	0008152 // metabolic process // inferred from electronic annotation /// 0009058 // biosynthetic process // inferred from electronic annotation /// 0009699 // phenylpropanoid biosynthetic process // inferred from sequence or structural similarity /// 0010584 // pollen exine formation // inferred from mutant phenotype	---	0003824 // catalytic activity // inferred from electronic annotation /// 0008415 // acyltransferase activity // inferred from electronic annotation /// 0016740 // transferase activity // inferred from electronic annotation /// 0016747 // transferase activity, transferring acyl groups other than amino-acyl groups // inferred from electronic annotation
245040_at	245040_at	At2g26520	unknown protein; BEST Arabidopsis thaliana protein match is: unknown protein (TAIR:AT3G57500.1); Has 51 Blast hits to 51 proteins in 11 species: Archae - 0; Bacteria - 1; Metazoa - 0; Fungi - 0; Plants - 50; Viruses - 0; Other Eukaryotes - 0 (source: NCBI BLink).	69.078	0.303711	45.4722	0.398926	At2g26520	---	---	---	---	---
266750_s_at	266750_s_at	At2g47030 At2g47040	VGDH1__Plant invertase/pectin methylesterase inhibitor superfamily VGD1__Plant invertase/pectin methylesterase inhibitor superfamily	2.03691	0.943848	37.7659	0.303711	At2g47040	VGDH1; enzyme inhibitor/ pectinesterase	VGDH1	0007047 // cellular cell wall organization // inferred from electronic annotation /// 0009860 // pollen tube growth // traceable author statement /// 0042545 // cell wall modification // inferred from electronic annotation	0005576 // extracellular region // inferred from electronic annotation /// 0005618 // cell wall // inferred from electronic annotation /// 0005886 // plasma membrane // inferred from electronic annotation /// 0009505 // plant-type cell wall // inferred from sequence or structural similarity /// 0012505 // endomembrane system // inferred from electronic annotation /// 0016020 // membrane // inferr…	0004857 // enzyme inhibitor activity // inferred from electronic annotation /// 0016787 // hydrolase activity // inferred from electronic annotation /// 0030599 // pectinesterase activity // inferred from electronic annotation /// 0030599 // pectinesterase activity // inferred from sequence or structural similarity /// 0045330 // aspartyl esterase activity // inferred from electronic annotation
263560_s_at	263560_s_at	At2g15350 At2g15370	ATFUT10_FUT10__fucosyltransferase 10 ATFUT5_FUT5__fucosyltransferase 5	62.8413	0.171387	59.9487	0.111572	At2g15370	FUT5; fucosyltransferase/ transferase, transferring glycosyl groups	FUT5	0007047 // cellular cell wall organization // inferred from electronic annotation /// 0042546 // cell wall biogenesis // inferred from electronic annotation	0005794 // Golgi apparatus // inferred from electronic annotation /// 0012505 // endomembrane system // inferred from electronic annotation /// 0016020 // membrane // inferred from electronic annotation /// 0016021 // integral to membrane // inferred from electronic annotation /// 0032580 // Golgi cisterna membrane // inferred from electronic annotation	0008107 // galactoside 2-alpha-L-fucosyltransferase activity // inferred from electronic annotation /// 0008417 // fucosyltransferase activity // inferred from sequence or structural similarity /// 0016740 // transferase activity // inferred from electronic annotation /// 0016757 // transferase activity, transferring glycosyl groups // inferred from sequence or structural similarity /// 0016757 /…
261962_s_at	261962_s_at	At1g15560 At1g36485		41.7017	0.432373	5.65266	0.828613	At1g36480	---	---	---	---	---
265622_at	265622_at	At2g27280	Coiled-coil domain-containing protein 55 (DUF2040)	57.8565	0.149658	28.4359	0.5	At2g27280	---	---	---	---	---
260116_at	260116_at	At1g33960	AIG1__P-loop containing nucleoside triphosphate hydrolases superfamily protein	89.5288	0.00195313	292.734	0.000244141	At1g33960	AIG1 (AVRRPT2-INDUCED GENE 1); GTP binding	AIG1	0009617 // response to bacterium // inferred from expression pattern /// 0009617 // response to bacterium // inferred from sequence or structural similarity	---	0000166 // nucleotide binding // inferred from electronic annotation /// 0005525 // GTP binding // inferred from electronic annotation
254240_at	254240_at	At4g23496	SP1L5__SPIRAL1-like5	7.34867	0.303711	52.2576	0.398926	At4g23496	SP1L5 (SPIRAL1-LIKE5)	SP1L5	---	---	---
258547_at	258547_at	At3g06895	unknown protein; Has 2 Blast hits to 2 proteins in 1 species: Archae - 0; Bacteria - 0; Metazoa - 0; Fungi - 0; Plants - 2; Viruses - 0; Other Eukaryotes - 0 (source: NCBI BLink).	3.67215	0.870361	16.5455	0.567627	At3g06895	---	---	---	---	---
267295_at	267295_at	At2g23800	GGPS2_GGPS5__geranylgeranyl pyrophosphate synthase 2	8.18292	0.533936	35.6311	0.432373	At2g23800	GGPS2 (GERANYLGERANYL PYROPHOSPHATE SYNTHASE 2); farnesyltranstransferase	GGPS2	0008299 // isoprenoid biosynthetic process // traceable author statement /// 0008299 // isoprenoid biosynthetic process // inferred from electronic annotation /// 0016117 // carotenoid biosynthetic process // inferred from electronic annotation	0005783 // endoplasmic reticulum // inferred from direct assay /// 0005783 // endoplasmic reticulum // inferred from electronic annotation /// 0005789 // endoplasmic reticulum membrane // inferred from electronic annotation /// 0016020 // membrane // inferred from electronic annotation /// 0016021 // integral to membrane // inferred from electronic annotation	0004161 // dimethylallyltranstransferase activity // inferred from electronic annotation /// 0004311 // farnesyltranstransferase activity // inferred from direct assay /// 0004311 // farnesyltranstransferase activity // inferred from genetic interaction /// 0004311 // farnesyltranstransferase activity // inferred from electronic annotation /// 0004337 // geranyltranstransferase activity // inferr…
255222_at	255222_at	At4g05340	P-loop containing nucleoside triphosphate hydrolases superfamily protein	35.5859	0.780518	11.0574	0.919434	At4g05340	---	---	---	---	0005524 // ATP binding // inferred from electronic annotation
252788_at	252788_at	At3g42690		54.1088	0.19458	75.5899	0.149658	At3g42690	---	---	---	---	---
244948_at	244948_at	AtMg00140	ORF167__hypothetical protein	2.5959	0.850342	28.9968	0.567627	orf167	---	---	---	---	---
257582_at	257582_at	At1g50720	Stigma-specific Stig1 family protein	3.44542	0.850342	27.562	0.567627	At1g50720	---	---	---	0012505 // endomembrane system // inferred from electronic annotation	---
266169_at	266169_at	At2g38900	Serine protease inhibitor, potato inhibitor I-type family protein	2.09106	0.962402	13.8619	0.641602	At2g38900	---	---	0006952 // defense response // inferred from sequence or structural similarity /// 0009611 // response to wounding // inferred from sequence or structural similarity /// 0009611 // response to wounding // inferred from electronic annotation	---	0004867 // serine-type endopeptidase inhibitor activity // inferred from electronic annotation /// 0004867 // serine-type endopeptidase inhibitor activity // inferred from sequence or structural similarity /// 0008233 // peptidase activity // inferred from electronic annotation
252111_at	252111_at	At3g51570	Disease resistance protein (TIR-NBS-LRR class) family	33.4485	0.0805664	43.5753	0.149658	At3g51570	---	---	0006915 // apoptosis // inferred from electronic annotation /// 0006952 // defense response // inferred from sequence or structural similarity /// 0006952 // defense response // inferred from electronic annotation /// 0007165 // signal transduction // inferred from electronic annotation /// 0045087 // innate immune response // inferred from electronic annotation	0016020 // membrane // inferred from direct assay /// 0031224 // intrinsic to membrane // inferred from electronic annotation	0004888 // transmembrane receptor activity // inferred from electronic annotation /// 0005524 // ATP binding // inferred from electronic annotation
250567_at	250567_at	At5g08090	unknown protein; Has 13 Blast hits to 13 proteins in 8 species: Archae - 0; Bacteria - 4; Metazoa - 6; Fungi - 2; Plants - 1; Viruses - 0; Other Eukaryotes - 0 (source: NCBI BLink).	57.9368	0.334473	60.8916	0.111572	At5g08090	---	---	---	---	---
247592_at	247592_at	At5g60780	ATNRT2.3_NRT2.3__nitrate transporter 2.3	55.2571	0.366211	47.3538	0.0461426	At5g60780	ATNRT2.3; nitrate transmembrane transporter	NRT2.3	0042128 // nitrate assimilation // inferred from electronic annotation /// 0055085 // transmembrane transport // inferred from electronic annotation	0016020 // membrane // inferred from electronic annotation /// 0016021 // integral to membrane // inferred from electronic annotation	0015112 // nitrate transmembrane transporter activity // inferred from sequence or structural similarity
265841_at	265841_at	At2g35710	Nucleotide-diphospho-sugar transferases superfamily protein	4.40877	0.888428	111.635	0.0012207	At2g35710	---	---	0009058 // biosynthetic process // inferred from sequence or structural similarity /// 0016051 // carbohydrate biosynthetic process // inferred from sequence or structural similarity	0012505 // endomembrane system // inferred from electronic annotation	0016757 // transferase activity, transferring glycosyl groups // inferred from sequence or structural similarity /// 0016757 // transferase activity, transferring glycosyl groups // inferred from electronic annotation /// 0016758 // transferase activity, transferring hexosyl groups // inferred from sequence or structural similarity
256591_at	256591_at	At3g31910	Domain of unknown function (DUF1985)	7.4304	0.80542	61.069	0.19458	At3g31910	---	---	---	---	---
260908_at	260908_at	At1g02580	EMB173_FIS1_MEA_SDG5__SET domain-containing protein	2.35073	0.80542	27.7792	0.129639	At1g02580	MEA (MEDEA); sequence-specific DNA binding / transcription factor	MEA	0006349 // regulation of gene expression by genetic imprinting // inferred from mutant phenotype /// 0006350 // transcription // inferred from electronic annotation /// 0007275 // multicellular organismal development // inferred from electronic annotation /// 0009646 // response to absence of light // inferred from expression pattern /// 0016481 // negative regulation of transcription // inferred…	0005634 // nucleus // inferred from direct assay /// 0005634 // nucleus // inferred from electronic annotation	0003677 // DNA binding // inferred from electronic annotation /// 0003700 // sequence-specific DNA binding transcription factor activity // inferred from sequence or structural similarity /// 0005515 // protein binding // inferred from physical interaction /// 0008168 // methyltransferase activity // inferred from electronic annotation /// 0016740 // transferase activity // inferred from electron…
250940_at	250940_at	At5g03310	SAUR-like auxin-responsive protein family	18.161	0.334473	19.1854	0.696289	At5g03310	---	---	0009733 // response to auxin stimulus // inferred from sequence or structural similarity	---	---
249402_at	249402_at	At5g40155	Defensin-like (DEFL) family protein	3.92488	0.870361	17.0298	0.567627	At5g40155	---	---	0006952 // defense response // inferred from electronic annotation /// 0031640 // killing of cells of another organism // inferred from electronic annotation /// 0050832 // defense response to fungus // inferred from electronic annotation	0005576 // extracellular region // inferred from electronic annotation /// 0012505 // endomembrane system // inferred from electronic annotation	---
247615_at	247615_at	At5g60250	zinc finger (C3HC4-type RING finger) family protein	50.2368	0.0952148	40.2081	0.129639	At5g60250	---	---	---	---	0003676 // nucleic acid binding // inferred from electronic annotation /// 0005515 // protein binding // inferred from electronic annotation /// 0008270 // zinc ion binding // inferred from electronic annotation /// 0046872 // metal ion binding // inferred from electronic annotation
259260_at	259260_at	At3g11370	Cysteine/Histidine-rich C1 domain family protein	22.0616	0.601074	22.3464	0.366211	At3g11370	---	---	---	---	---
256520_at	256520_at	At1g66030	CYP96A14P__cytochrome P450, family 96, subfamily A, polypeptide 14 pseudogene	6.38975	0.919434	12.4483	0.780518	At1g66030	CYP96A14P; electron carrier/ heme binding / iron ion binding / monooxygenase	CYP96A14P	---	0012505 // endomembrane system // inferred from electronic annotation	0004497 // monooxygenase activity // inferred from electronic annotation /// 0005506 // iron ion binding // inferred from electronic annotation /// 0009055 // electron carrier activity // inferred from electronic annotation /// 0020037 // heme binding // inferred from electronic annotation
255476_at	255476_at	At4g02490		41.2289	0.303711	28.2268	0.5	At4g02490	---	---	---	---	---
252610_x_at	252610_x_at	At3g45120		4.88374	0.72583	25.7467	0.334473	At3g45120	---	---	---	---	---
255970_s_at	255970_s_at	At3g31540 At3g43000		6.07427	0.533936	39.4008	0.067627	At3g31540	---	---	---	---	---
254277_at	254277_at	At4g22680	AtMYB85_MYB85__myb domain protein 85	23.8561	0.398926	8.01342	0.753906	At4g22680	MYB85 (myb domain protein 85); DNA binding / transcription activator/ transcription factor	MYB85	0006355 // regulation of transcription, DNA-dependent // inferred from sequence or structural similarity /// 0045449 // regulation of transcription // inferred from electronic annotation	0005634 // nucleus // inferred from direct assay /// 0005634 // nucleus // inferred from electronic annotation	0003677 // DNA binding // inferred from sequence or structural similarity /// 0003677 // DNA binding // inferred from electronic annotation /// 0003700 // sequence-specific DNA binding transcription factor activity // inferred from sequence or structural similarity /// 0016563 // transcription activator activity // inferred from direct assay
249662_s_at	249662_s_at	At5g36680 At5g36770	Protein of Unknown Function (DUF239) Protein of Unknown Function (DUF239)	26.506	0.0952148	19.9989	0.0561523	At5g36770	---	---	---	0012505 // endomembrane system // inferred from electronic annotation	---
246727_at	246727_at	At5g28010	Polyketide cyclase/dehydrase and lipid transport superfamily protein	72.1356	0.303711	81.5626	0.19458	At5g28010	---	---	0006952 // defense response // inferred from electronic annotation /// 0009607 // response to biotic stimulus // inferred from electronic annotation	---	---
255367_at	255367_at	255367_at		12.9145	0.72583	24.8084	0.366211	At4g04060	---	---	---	---	---
247227_at	247227_at	At5g65130	Integrase-type DNA-binding superfamily protein	9.81171	0.72583	22.1444	0.567627	At5g65130	---	---	0006350 // transcription // inferred from electronic annotation /// 0006355 // regulation of transcription, DNA-dependent // inferred from electronic annotation /// 0006355 // regulation of transcription, DNA-dependent // inferred from sequence or structural similarity /// 0009873 // ethylene mediated signaling pathway // inferred from electronic annotation /// 0045449 // regulation of transcript…	0005634 // nucleus // inferred by curator /// 0005634 // nucleus // inferred from electronic annotation	0003677 // DNA binding // traceable author statement /// 0003677 // DNA binding // inferred from electronic annotation /// 0003700 // sequence-specific DNA binding transcription factor activity // inferred from sequence or structural similarity /// 0003700 // sequence-specific DNA binding transcription factor activity // inferred from electronic annotation
249630_s_at	249630_s_at	At5g37150 At5g52090	P-loop containing nucleoside triphosphate hydrolases superfamily protein P-loop containing nucleoside triphosphate hydrolases superfamily protein	5.70899	0.567627	31.8189	0.398926	At5g37150	---	---	---	---	---
263937_at	263937_at	At2g35910	RING/U-box superfamily protein	82.3729	0.432373	66.8159	0.366211	At2g35910	---	---	---	0016020 // membrane // inferred from electronic annotation /// 0016021 // integral to membrane // inferred from electronic annotation	0005515 // protein binding // inferred from electronic annotation /// 0008270 // zinc ion binding // inferred from electronic annotation /// 0046872 // metal ion binding // inferred from electronic annotation
260114_at	260114_at	At1g33880	Avirulence induced gene (AIG1) family protein	26.4176	0.466064	14.0527	0.696289	At1g33880	---	---	0009617 // response to bacterium // inferred from sequence or structural similarity	---	0005525 // GTP binding // inferred from electronic annotation
245576_at	245576_at	At4g14770	ATTCX2_TCX2__TESMIN/TSO1-like CXC 2	192.102	0.067627	62.4391	0.19458	At4g14770	TCX2 (TESMIN/TSO1-LIKE CXC 2); transcription factor	TCX2	0045449 // regulation of transcription // traceable author statement	0009507 // chloroplast // inferred from electronic annotation	0003700 // sequence-specific DNA binding transcription factor activity // inferred from sequence or structural similarity
266379_at	266379_at	At2g14690	Glycosyl hydrolase superfamily protein	5.99401	0.850342	20.5983	0.533936	At2g14690	---	---	0005975 // carbohydrate metabolic process // inferred from electronic annotation	0012505 // endomembrane system // inferred from electronic annotation	0003824 // catalytic activity // inferred from electronic annotation /// 0004553 // hydrolase activity, hydrolyzing O-glycosyl compounds // inferred from sequence or structural similarity /// 0004553 // hydrolase activity, hydrolyzing O-glycosyl compounds // inferred from electronic annotation /// 0016787 // hydrolase activity // inferred from electronic annotation /// 0031176 // endo-1,4-beta-xy…
263671_at	263671_at	At2g04830	Protein of unknown function (DUF295)	15.6087	0.696289	12.6275	0.696289	At2g04830	---	---	---	---	---
245232_at	245232_at	At4g25590	ADF7__actin depolymerizing factor 7	12.1913	0.567627	32.5568	0.5	At4g25590	ADF7 (actin depolymerizing factor 7); actin binding	ADF7	---	0005622 // intracellular // inferred from electronic annotation /// 0005622 // intracellular // inferred from sequence or structural similarity	0003779 // actin binding // inferred from electronic annotation
255853_at	255853_at	At1g67020	unknown protein; FUNCTIONS IN: molecular_function unknown; INVOLVED IN: biological_process unknown; LOCATED IN: cellular_component unknown; EXPRESSED IN: leaf; Has 72 Blast hits to 72 proteins in 9 species: Archae - 0; Bacteria - 0; Metazoa - 0; Fungi - 0; Plants - 72; Viruses - 0; Other Eukaryotes - 0 (source: NCBI BLink).	48.8021	0.303711	52.7402	0.5	At1g67020	---	---	---	---	---
251021_at	251021_at	At5g02140	Pathogenesis-related thaumatin superfamily protein	35.4275	0.398926	13.829	0.696289	At5g02140	---	---	0051707 // response to other organism // inferred from sequence or structural similarity	0012505 // endomembrane system // inferred from electronic annotation	---
244908_at	244908_at	AtMg00720	ORF107D__hypothetical protein	2.69126	0.633789	28.3841	0.303711	orf107d	---	---	---	---	---
261051_at	261051_at	At1g01280	CYP703_CYP703A2__cytochrome P450, family 703, subfamily A, polypeptide 2	6.66712	0.80542	22.279	0.633789	At1g01280	CYP703A2 (CYTOCHROME P450, FAMILY 703, SUBFAMILY A, POLYPEPTIDE 2); oxidoreductase, acting on paired donors, with incorporation or reduction of molecular oxygen, NADH or NADPH as one donor, and incorporation of one atom of oxygen / oxygen binding	CYP703A2	0010208 // pollen wall assembly // inferred from mutant phenotype /// 0010584 // pollen exine formation // inferred from mutant phenotype /// 0051791 // medium-chain fatty acid metabolic process // inferred from direct assay /// 0051792 // medium-chain fatty acid biosynthetic process // inferred from direct assay /// 0055114 // oxidation reduction // inferred from electronic annotation /// 008011…	0012505 // endomembrane system // inferred from electronic annotation	0004497 // monooxygenase activity // inferred from electronic annotation /// 0005506 // iron ion binding // inferred from electronic annotation /// 0009055 // electron carrier activity // inferred from electronic annotation /// 0016491 // oxidoreductase activity // inferred from electronic annotation /// 0016709 // oxidoreductase activity, acting on paired donors, with incorporation or reduction …
264618_at	264618_at	At2g17680	Arabidopsis protein of unknown function (DUF241)	51.5796	0.334473	20.869	0.5	At2g17680	---	---	---	---	---
260763_at	260763_at	At1g49220	RING/U-box superfamily protein	2.74083	0.989258	15.2234	0.828613	At1g49220	---	---	---	0016020 // membrane // inferred from electronic annotation /// 0016021 // integral to membrane // inferred from electronic annotation	0005515 // protein binding // inferred from electronic annotation /// 0008270 // zinc ion binding // inferred from electronic annotation /// 0008270 // zinc ion binding // inferred from sequence or structural similarity /// 0046872 // metal ion binding // inferred from electronic annotation
257577_at	257577_at	At3g30150		4.36948	0.962402	21.1476	0.696289	At3g30150	---	---	---	---	---
266128_at	266128_at	266128_at		1.56535	0.904785	18.7106	0.334473	At2g45000	EMB2766 (EMBRYO DEFECTIVE 2766); structural constituent of nuclear pore	EMB2766	---	0005643 // nuclear pore // inferred from electronic annotation /// 0009507 // chloroplast // inferred from electronic annotation	0017056 // structural constituent of nuclear pore // inferred from electronic annotation
260559_at	260559_at	At2g43860	Pectin lyase-like superfamily protein	2.18705	0.753906	27.0796	0.533936	At2g43860	---	---	0005975 // carbohydrate metabolic process // inferred from electronic annotation /// 0005975 // carbohydrate metabolic process // inferred from sequence or structural similarity /// 0007047 // cellular cell wall organization // inferred from electronic annotation /// 0008152 // metabolic process // inferred from electronic annotation	0005576 // extracellular region // inferred from electronic annotation /// 0005618 // cell wall // inferred from electronic annotation /// 0012505 // endomembrane system // inferred from electronic annotation	0004650 // polygalacturonase activity // inferred from electronic annotation /// 0004650 // polygalacturonase activity // inferred from sequence or structural similarity /// 0016787 // hydrolase activity // inferred from electronic annotation /// 0016798 // hydrolase activity, acting on glycosyl bonds // inferred from electronic annotation
255806_at	255806_at	At4g10260	pfkB-like carbohydrate kinase family protein	2.2487	0.953857	39.8432	0.219482	At4g10260	---	---	0005975 // carbohydrate metabolic process // inferred from electronic annotation /// 0006014 // D-ribose metabolic process // inferred from electronic annotation	---	0000166 // nucleotide binding // inferred from electronic annotation /// 0004747 // ribokinase activity // inferred from electronic annotation /// 0005524 // ATP binding // inferred from electronic annotation /// 0008865 // fructokinase activity // inferred from electronic annotation /// 0016301 // kinase activity // inferred from sequence or structural similarity /// 0016301 // kinase activity /…
266179_at	266179_at	At2g02300	AtPP2-B5_PP2-B5__phloem protein 2-B5	1.33548	0.932373	35.2048	0.466064	At2g02300	AtPP2-B5 (Phloem protein 2-B5); carbohydrate binding	AtPP2-B5	---	---	0030246 // carbohydrate binding // inferred from sequence or structural similarity
260013_at	260013_at	At1g68090	ANN5_ANNAT5__annexin 5	3.97382	0.80542	6.5843	0.665527	At1g68090	ANN5; calcium ion binding / calcium-dependent phospholipid binding	ANN5	0009408 // response to heat // inferred from expression pattern /// 0009409 // response to cold // inferred from expression pattern /// 0009414 // response to water deprivation // inferred from expression pattern /// 0009639 // response to red or far red light // inferred from expression pattern /// 0009651 // response to salt stress // inferred from expression pattern	---	0005509 // calcium ion binding // inferred from electronic annotation /// 0005509 // calcium ion binding // inferred from sequence or structural similarity /// 0005544 // calcium-dependent phospholipid binding // inferred from electronic annotation /// 0005544 // calcium-dependent phospholipid binding // inferred from sequence or structural similarity
264714_at	264714_at	At1g69990	Leucine-rich repeat protein kinase family protein	51.2045	0.19458	46.7754	0.0952148	At1g69990	---	---	0006468 // protein phosphorylation // inferred from electronic annotation /// 0006468 // protein phosphorylation // inferred from sequence or structural similarity /// 0007169 // transmembrane receptor protein tyrosine kinase signaling pathway // inferred from sequence or structural similarity	0016020 // membrane // inferred from electronic annotation /// 0016021 // integral to membrane // inferred from electronic annotation	0000166 // nucleotide binding // inferred from electronic annotation /// 0004672 // protein kinase activity // inferred from electronic annotation /// 0004674 // protein serine/threonine kinase activity // inferred from sequence or structural similarity /// 0004674 // protein serine/threonine kinase activity // inferred from electronic annotation /// 0004872 // receptor activity // inferred from …
245643_at	245643_at	At1g25340	AtMYB116_MYB116__myb domain protein 116	24.8061	0.5	39.9869	0.432373	At1g25340	MYB116 (myb domain protein 116); DNA binding / transcription factor	MYB116	0045449 // regulation of transcription // traceable author statement /// 0045449 // regulation of transcription // inferred from electronic annotation	0005634 // nucleus // inferred from electronic annotation	0003677 // DNA binding // inferred from sequence or structural similarity /// 0003677 // DNA binding // inferred from electronic annotation /// 0003700 // sequence-specific DNA binding transcription factor activity // inferred from sequence or structural similarity
246100_at	246100_at	246100_at		4.41201	0.870361	20.8018	0.27417	At5g32570	---	---	---	---	---
263441_at	263441_at	At2g28620	P-loop containing nucleoside triphosphate hydrolases superfamily protein	105.252	0.111572	56.5782	0.171387	At2g28620	---	---	0007018 // microtubule-based movement // inferred from electronic annotation	0005874 // microtubule // inferred from electronic annotation /// 0005875 // microtubule associated complex // inferred from electronic annotation /// 0009507 // chloroplast // inferred from electronic annotation	0000166 // nucleotide binding // inferred from electronic annotation /// 0003774 // motor activity // inferred from electronic annotation /// 0003777 // microtubule motor activity // inferred from electronic annotation /// 0003777 // microtubule motor activity // inferred from sequence or structural similarity /// 0005524 // ATP binding // inferred from electronic annotation
257778_at	257778_at	At3g29220		40.0988	0.80542	31.4662	0.213135	At3g29220	---	---	---	---	---
260591_at	260591_at	At1g53325	F-box associated ubiquitination effector family protein	1.65816	0.969727	22.2959	0.567627	At1g53325	---	---	---	---	---
258319_at	258319_at	At3g22700	F-box and associated interaction domains-containing protein	50.4014	0.432373	35.7006	0.432373	At3g22700	---	---	---	---	---
247962_at	247962_at	At5g56580	ANQ1_ATMKK6_MKK6__MAP kinase kinase 6	106.447	0.0185547	60.6155	0.0141602	At5g56580	MKK6 (MAP KINASE KINASE 6); MAP kinase kinase/ kinase	MKK6	0006468 // protein phosphorylation // inferred from electronic annotation	---	0000166 // nucleotide binding // inferred from electronic annotation /// 0004672 // protein kinase activity // inferred from electronic annotation /// 0004674 // protein serine/threonine kinase activity // inferred from electronic annotation /// 0004708 // MAP kinase kinase activity // inferred from direct assay /// 0004708 // MAP kinase kinase activity // traceable author statement /// 0005515 /…
255270_at	255270_at	At4g05250	Ubiquitin-like superfamily protein	12.376	0.601074	11.3303	0.753906	At4g05250	---	---	0006464 // protein modification process // inferred from electronic annotation	---	---
248055_at	248055_at	At5g55830	Concanavalin A-like lectin protein kinase family protein	108.875	0.0561523	10.2598	0.601074	At5g55830	---	---	0006468 // protein phosphorylation // inferred from electronic annotation	0012505 // endomembrane system // inferred from electronic annotation	0000166 // nucleotide binding // inferred from electronic annotation /// 0004672 // protein kinase activity // inferred from electronic annotation /// 0004674 // protein serine/threonine kinase activity // inferred from electronic annotation /// 0005488 // binding // inferred from electronic annotation /// 0005524 // ATP binding // inferred from electronic annotation /// 0005529 // sugar binding …
252733_at	252733_at	At3g43120	SAUR-like auxin-responsive protein family	25.6278	0.171387	45.2581	0.19458	At3g43120	---	---	0009733 // response to auxin stimulus // inferred from sequence or structural similarity	---	0005516 // calmodulin binding // inferred from physical interaction /// 0005516 // calmodulin binding // traceable author statement /// 0005516 // calmodulin binding // inferred from expression pattern
263771_at	263771_at	At2g06260		50.6789	0.398926	56.5328	0.303711	At2g06260	---	---	---	---	---
246934_at	246934_at	At5g25290	F-box family protein with a domain of unknown function (DUF295)	17.7563	0.665527	39.2761	0.398926	At5g25290	---	---	---	---	---
259447_s_at	259447_s_at	At1g02430 At1g02440	ARFD1B_ATARFD1B__ADP-ribosylation factor D1B ARFD1A_ATARFD1A__ADP-ribosylation factor D1A	45.9492	0.111572	65.3658	0.246094	At1g02430	ATARFD1A (ADP-ribosylation factor D1A); GTP binding	ATARFD1A	0007264 // small GTPase mediated signal transduction // inferred from electronic annotation	0005622 // intracellular // inferred from electronic annotation	0000166 // nucleotide binding // inferred from electronic annotation /// 0005525 // GTP binding // inferred from sequence or structural similarity /// 0005525 // GTP binding // inferred from electronic annotation
265241_at	265241_at	At2g07693		50.8228	0.303711	45.638	0.171387	At2g07693	---	---	---	---	---
259797_at	259797_at	At1g64410		29.2	0.174316	11.3201	0.480469	At1g64410	---	---	---	---	---
248253_at	248253_at	At5g53290	CRF3__cytokinin response factor 3	3.72152	0.870361	34.3201	0.0952148	At5g53290	CRF3 (CYTOKININ RESPONSE FACTOR 3); DNA binding / transcription factor	CRF3	0006350 // transcription // inferred from electronic annotation /// 0006355 // regulation of transcription, DNA-dependent // inferred from sequence or structural similarity /// 0006355 // regulation of transcription, DNA-dependent // inferred from electronic annotation /// 0009736 // cytokinin mediated signaling pathway // inferred from electronic annotation /// 0009873 // ethylene mediated signa…	0005634 // nucleus // inferred from sequence or structural similarity /// 0005634 // nucleus // inferred from electronic annotation /// 0005737 // cytoplasm // inferred from electronic annotation	0003677 // DNA binding // inferred from sequence or structural similarity /// 0003677 // DNA binding // inferred from electronic annotation /// 0003700 // sequence-specific DNA binding transcription factor activity // inferred from sequence or structural similarity /// 0003700 // sequence-specific DNA binding transcription factor activity // inferred from electronic annotation
266113_x_at	266113_x_at	266113_x_at		1.95691	0.828613	22.5958	0.466064	At2g02200	---	---	---	---	---
266849_at	266849_at	At2g25940	ALPHA-VPE_ALPHAVPE__alpha-vacuolar processing enzyme	6.27127	0.601074	20.4847	0.334473	At2g25940	ALPHA-VPE (alpha-vacuolar processing enzyme); cysteine-type endopeptidase	ALPHA-VPE	0006508 // proteolysis // inferred from sequence or structural similarity /// 0006508 // proteolysis // inferred from electronic annotation /// 0006624 // vacuolar protein processing // inferred from sequence or structural similarity	0005773 // vacuole // inferred from electronic annotation /// 0012505 // endomembrane system // inferred from electronic annotation	0004197 // cysteine-type endopeptidase activity // inferred from electronic annotation /// 0004197 // cysteine-type endopeptidase activity // inferred from sequence or structural similarity /// 0008233 // peptidase activity // inferred from electronic annotation /// 0008234 // cysteine-type peptidase activity // inferred from electronic annotation /// 0016787 // hydrolase activity // inferred fro…
255316_at	255316_at	At4g04170		52.4358	0.149658	27.0221	0.246094	At4g04170	---	---	---	---	---
251570_at	251570_at	At3g58300	Arabidopsis phospholipase-like protein (PEARLI 4) family	21.3368	0.466064	11.694	0.27417	At3g58300	---	---	---	---	---
246046_at	246046_at	At5g28860		24.7938	0.398926	22.9954	0.567627	At5g28860	---	---	---	---	---
262812_at	262812_at	At1g11690	unknown protein; BEST Arabidopsis thaliana protein match is: unknown protein (TAIR:AT3G20350.1); Has 5959 Blast hits to 4807 proteins in 476 species: Archae - 156; Bacteria - 436; Metazoa - 2789; Fungi - 309; Plants - 336; Viruses - 9; Other Eukaryotes - 1924 (source: NCBI BLink).	18.9244	0.398926	37.9599	0.303711	At1g11690	---	---	---	---	---
245689_at	245689_at	At5g04120	Phosphoglycerate mutase family protein	5.9237	0.80542	17.2087	0.601074	At5g04120	---	---	0008152 // metabolic process // inferred from electronic annotation /// 0008152 // metabolic process // inferred from sequence or structural similarity	---	0003824 // catalytic activity // inferred from electronic annotation /// 0003824 // catalytic activity // inferred from sequence or structural similarity
264966_at	264966_at	At1g60570	Galactose oxidase/kelch repeat superfamily protein	19.2566	0.533936	41.9913	0.19458	At1g60570	---	---	---	---	---
253910_at	253910_at	At4g27290	S-locus lectin protein kinase family protein	35.8572	0.466064	17.8724	0.72583	At4g27290	---	---	0006468 // protein phosphorylation // inferred from electronic annotation /// 0048544 // recognition of pollen // inferred from electronic annotation	0012505 // endomembrane system // inferred from electronic annotation /// 0044459 // plasma membrane part // inferred from sequence or structural similarity	0004672 // protein kinase activity // inferred from electronic annotation /// 0004672 // protein kinase activity // inferred from sequence or structural similarity /// 0004674 // protein serine/threonine kinase activity // inferred from electronic annotation /// 0004674 // protein serine/threonine kinase activity // inferred from sequence or structural similarity /// 0004713 // protein tyrosine k…
258306_at	258306_at	At3g30530	ATBZIP42_bZIP42__basic leucine-zipper 42	45.2393	0.171387	51.6457	0.129639	At3g30530	ATBZIP42 (ARABIDOPSIS THALIANA BASIC LEUCINE-ZIPPER 42); DNA binding / protein heterodimerization/ protein homodimerization/ transcription factor	ATBZIP42	0006355 // regulation of transcription, DNA-dependent // inferred from electronic annotation /// 0006355 // regulation of transcription, DNA-dependent // inferred from sequence or structural similarity	0005634 // nucleus // inferred from electronic annotation	0003677 // DNA binding // inferred from sequence or structural similarity /// 0003677 // DNA binding // inferred from electronic annotation /// 0003700 // sequence-specific DNA binding transcription factor activity // inferred from sequence or structural similarity /// 0003700 // sequence-specific DNA binding transcription factor activity // inferred from electronic annotation /// 0005515 // prot…
263178_at	263178_at	At1g05550	Protein of unknown function (DUF295)	109.907	0.0239258	105.311	0.0805664	At1g05550	---	---	---	---	---
255464_s_at	255464_s_at	At4g02970 At4g03350	AT7SL-1__7SL RNA1 EVE1__ubiquitin family protein	36.6486	0.219482	11.8873	0.466064	At4g02970	AT7SL-1 (Arabidopsis 7SL RNA 1)	AT7SL-1	0006464 // protein modification process // inferred from electronic annotation	0005786 // signal recognition particle, endoplasmic reticulum targeting // inferred from sequence or structural similarity	---
264347_at	264347_at	At1g12040	LRX1__leucine-rich repeat/extensin 1	3.79771	0.904785	15.982	0.601074	At1g12040	LRX1 (LEUCINE-RICH REPEAT/EXTENSIN 1); histidine phosphotransfer kinase/ protein binding / structural constituent of cell wall	LRX1	0000904 // cell morphogenesis involved in differentiation // inferred from mutant phenotype /// 0007047 // cellular cell wall organization // inferred from electronic annotation /// 0007275 // multicellular organismal development // inferred from electronic annotation /// 0009826 // unidimensional cell growth // inferred from mutant phenotype /// 0010054 // trichoblast differentiation // inferred…	0005576 // extracellular region // inferred from electronic annotation /// 0005618 // cell wall // inferred from electronic annotation /// 0009505 // plant-type cell wall // inferred from direct assay	0005199 // structural constituent of cell wall // inferred from sequence or structural similarity /// 0005515 // protein binding // inferred from electronic annotation /// 0009927 // histidine phosphotransfer kinase activity // non-traceable author statement
246764_s_at	246764_s_at	At2g13640 At2g27780 At5g27310	Transcription factor IIS family protein Transcription factor IIS family protein Transcription factor IIS family protein	15.363	0.665527	21.2177	0.5	At5g27310	---	---	0006350 // transcription // inferred from electronic annotation /// 0006354 // RNA elongation // inferred from electronic annotation /// 0006355 // regulation of transcription, DNA-dependent // inferred from electronic annotation	0005634 // nucleus // inferred from electronic annotation /// 0005886 // plasma membrane // inferred from direct assay	0003677 // DNA binding // inferred from electronic annotation /// 0003702 // RNA polymerase II transcription factor activity // inferred from electronic annotation /// 0003746 // translation elongation factor activity // inferred from electronic annotation /// 0005515 // protein binding // inferred from electronic annotation /// 0030528 // transcription regulator activity // inferred from electro…
263522_at	263522_at	At2g24950	Protein of Unknown Function (DUF239)	36.6294	0.334473	28.0929	0.466064	At2g24950	---	---	---	0012505 // endomembrane system // inferred from electronic annotation	---
256197_at	256197_at	At1g36910		3.81356	0.850342	28.7174	0.303711	At1g36910	---	---	---	---	---
265915_at	265915_at	At2g15070		3.17289	0.969727	5.45292	0.828613	At2g15070	---	---	---	---	---
260752_at	260752_at	At1g49030	PLAC8 family protein	22.2168	0.72583	20.6555	0.567627	At1g49030	---	---	---	---	---
256643_at	256643_at	256643_at		37.8585	0.210938	8.96725	0.552734	At3g32290	---	---	---	---	---
263940_at	263940_at	At2g35890	CPK25__calcium-dependent protein kinase 25	1.95074	0.904785	20.7166	0.633789	At2g35890	CPK25; ATP binding / calmodulin-dependent protein kinase/ kinase/ protein kinase/ protein serine/threonine kinase	CPK25	0006468 // protein phosphorylation // inferred from electronic annotation /// 0006468 // protein phosphorylation // inferred from sequence or structural similarity	0016020 // membrane // inferred from electronic annotation	0000166 // nucleotide binding // inferred from electronic annotation /// 0004672 // protein kinase activity // inferred from electronic annotation /// 0004674 // protein serine/threonine kinase activity // inferred from electronic annotation /// 0004683 // calmodulin-dependent protein kinase activity // inferred from sequence or structural similarity /// 0005509 // calcium ion binding // inferred…
265526_x_at	265526_x_at	At2g06160		35.0031	0.171387	45.1047	0.0805664	At2g06160	---	---	---	---	---
251216_at	251216_at	At3g62520 At4g27597		36.7591	0.366211	89.2559	0.171387	At3g62520	---	---	---	---	---
253651_at	253651_at	At4g30030	Eukaryotic aspartyl protease family protein	22.907	0.633789	59.6707	0.171387	At4g30030	---	---	0006508 // proteolysis // inferred from electronic annotation /// 0006508 // proteolysis // inferred from sequence or structural similarity	---	0004190 // aspartic-type endopeptidase activity // inferred from electronic annotation /// 0008233 // peptidase activity // inferred from electronic annotation /// 0016787 // hydrolase activity // inferred from electronic annotation
262185_at	262185_at	At1g77950	AGL67__AGAMOUS-like 67	2.96318	0.870361	6.67044	0.665527	At1g77950	AGL67 (AGAMOUS-LIKE 67); transcription factor	AGL67	0006350 // transcription // inferred from electronic annotation /// 0006355 // regulation of transcription, DNA-dependent // inferred from electronic annotation /// 0045449 // regulation of transcription // inferred from electronic annotation	0005634 // nucleus // inferred from electronic annotation	0003677 // DNA binding // inferred from electronic annotation /// 0003700 // sequence-specific DNA binding transcription factor activity // inferred from sequence or structural similarity /// 0003700 // sequence-specific DNA binding transcription factor activity // inferred from electronic annotation /// 0043565 // sequence-specific DNA binding // inferred from electronic annotation
250614_at	250614_at	At5g07260	START (StAR-related lipid-transfer) lipid-binding domain	42.1365	0.246094	22.7024	0.5	At5g07260	---	---	---	---	---
263238_at	263238_at	At2g16580	SAUR-like auxin-responsive protein family	59.3766	0.0805664	16.6274	0.753906	At2g16580	---	---	0009733 // response to auxin stimulus // inferred from sequence or structural similarity	---	---
263635_at	263635_at	263635_at		3.45956	0.943848	54.2832	0.27417	At2g11920	---	---	---	---	---
248519_at	248519_at	At5g50590 At5g50690	AtHSD4_HSD4__hydroxysteroid dehydrogenase 4 AtHSD7_HSD7__hydroxysteroid dehydrogenase 7	2.70976	0.850342	27.8879	0.72583	At5g50590	AtHSD7 (hydroxysteroid dehydrogenase 7); binding / catalytic/ oxidoreductase	AtHSD7	0008152 // metabolic process // inferred from electronic annotation /// 0055114 // oxidation reduction // inferred from electronic annotation	0012505 // endomembrane system // inferred from electronic annotation	0003824 // catalytic activity // inferred from electronic annotation /// 0005488 // binding // inferred from electronic annotation /// 0016491 // oxidoreductase activity // inferred from electronic annotation /// 0016491 // oxidoreductase activity // inferred from sequence or structural similarity
256084_at	256084_at	At1g20750	RAD3-like DNA-binding helicase protein	14.5041	0.780518	33.8396	0.665527	At1g20750	---	---	0006139 // nucleobase, nucleoside, nucleotide and nucleic acid metabolic process // inferred from electronic annotation	0009507 // chloroplast // inferred from direct assay	0003676 // nucleic acid binding // inferred from electronic annotation /// 0003677 // DNA binding // inferred from electronic annotation /// 0004003 // ATP-dependent DNA helicase activity // inferred from electronic annotation /// 0005524 // ATP binding // inferred from electronic annotation /// 0008026 // ATP-dependent helicase activity // inferred from electronic annotation /// 0016818 // hydro…
264287_at	264287_at	At1g61930	Protein of unknown function, DUF584	24.5146	0.366211	74.6503	0.149658	At1g61930	---	---	---	---	---
266408_at	266408_at	At2g38520		77.5961	0.149658	60.6413	0.067627	At2g38520	---	---	---	---	---
252380_at	252380_at	At3g47740	ABCA3_ATATH2_ATH2__ABC2 homolog 2	11.5928	0.559082	14.0449	0.567627	At3g47740	ATATH2; ATPase, coupled to transmembrane movement of substances / transporter	ATH2	0006810 // transport // inferred from electronic annotation	0016020 // membrane // inferred from electronic annotation /// 0016021 // integral to membrane // inferred from electronic annotation	0000166 // nucleotide binding // inferred from electronic annotation /// 0005215 // transporter activity // inferred from sequence or structural similarity /// 0005524 // ATP binding // inferred from electronic annotation /// 0016887 // ATPase activity // inferred from electronic annotation /// 0017111 // nucleoside-triphosphatase activity // inferred from electronic annotation /// 0042626 // ATP…
255493_at	255493_at	At4g02690	Bax inhibitor-1 family protein	23.0764	0.27417	29.8365	0.398926	At4g02690	---	---	---	0016020 // membrane // inferred from electronic annotation /// 0016021 // integral to membrane // inferred from electronic annotation	0016595 // glutamate binding // inferred from sequence or structural similarity
261683_at	261683_at	At1g47300	F-box family protein	4.73771	0.870361	4.34032	0.919434	At1g47300	---	---	---	---	---
259453_at	259453_at	At1g44090	ATGA20OX5_GA20OX5__gibberellin 20-oxidase 5	38.473	0.171387	31.2558	0.398926	At1g44090	ATGA20OX5 (ARABIDOPSIS THALIANA GIBBERELLIN 20-OXIDASE 5); gibberellin 20-oxidase	ATGA20OX5	0009686 // gibberellin biosynthetic process // traceable author statement /// 0055114 // oxidation reduction // inferred from electronic annotation	---	0005506 // iron ion binding // inferred from electronic annotation /// 0016491 // oxidoreductase activity // inferred from electronic annotation /// 0045544 // gibberellin 20-oxidase activity // traceable author statement
257143_at	257143_at	At3g20110	CYP705A20__cytochrome P450, family 705, subfamily A, polypeptide 20	11.0419	0.665527	25.3121	0.27417	At3g20110	CYP705A20; electron carrier/ heme binding / iron ion binding / monooxygenase/ oxygen binding	CYP705A20	0055114 // oxidation reduction // inferred from electronic annotation	0012505 // endomembrane system // inferred from electronic annotation /// 0016020 // membrane // inferred from electronic annotation /// 0016021 // integral to membrane // inferred from electronic annotation	0004497 // monooxygenase activity // inferred from electronic annotation /// 0005506 // iron ion binding // inferred from electronic annotation /// 0005515 // protein binding // inferred from physical interaction /// 0009055 // electron carrier activity // inferred from electronic annotation /// 0016491 // oxidoreductase activity // inferred from electronic annotation /// 0019825 // oxygen bindin…
265803_at	265803_at	At2g18115		3.35035	0.780518	25.8552	0.27417	At2g18115	---	---	---	---	---
264530_at	264530_at	264530_at		23.5241	0.366211	29.5566	0.398926	At1g30780	---	---	---	---	---
248649_at	248649_at	At5g49240	APRR4_PRR4__pseudo-response regulator 4	8.88939	0.850342	8.17531	0.665527	At5g49240	APRR4 (PSEUDO-RESPONSE REGULATOR 4); transcription factor/ two-component response regulator	APRR4	0000160 // two-component signal transduction system (phosphorelay) // inferred from electronic annotation /// 0006350 // transcription // inferred from electronic annotation /// 0006355 // regulation of transcription, DNA-dependent // inferred from electronic annotation /// 0045449 // regulation of transcription // inferred from electronic annotation	0005634 // nucleus // inferred from electronic annotation	0000156 // two-component response regulator activity // inferred from sequence or structural similarity /// 0000156 // two-component response regulator activity // inferred from electronic annotation /// 0003677 // DNA binding // inferred from electronic annotation /// 0003700 // sequence-specific DNA binding transcription factor activity // inferred from sequence or structural similarity
265973_at	265973_at	At2g11240		29.808	0.334473	18.4208	0.466064	At2g11240	---	---	---	---	---
261977_at	261977_at	At1g37057		6.97901	0.828613	28.5694	0.466064	At1g37057	---	---	---	---	---
247061_at	247061_at	At5g66780	unknown protein; Has 1807 Blast hits to 1807 proteins in 277 species: Archae - 0; Bacteria - 0; Metazoa - 736; Fungi - 347; Plants - 385; Viruses - 0; Other Eukaryotes - 339 (source: NCBI BLink).	1.55513	0.72583	7.45649	0.567627	At5g66780	---	---	---	---	---
257853_at	257853_at	At3g12960	unknown protein; Has 44 Blast hits to 44 proteins in 14 species: Archae - 0; Bacteria - 0; Metazoa - 0; Fungi - 0; Plants - 44; Viruses - 0; Other Eukaryotes - 0 (source: NCBI BLink).	3.94829	0.633789	18.7803	0.696289	At3g12960	---	---	---	---	---
264073_at	264073_at	264073_at		10.2958	0.72583	5.83542	0.567627	At2g10840	---	---	---	---	---
262997_at	262997_at	At1g54470	RPP27__RNI-like superfamily protein	45.8909	0.246094	26.0337	0.5	At1g54480	RPP27 (resistance to Peronospora parasitica 27); protein binding	RPP27	---	0012505 // endomembrane system // inferred from electronic annotation	0005515 // protein binding // inferred from electronic annotation
245030_at	245030_at	At2g26620	Pectin lyase-like superfamily protein	5.53763	0.432373	3.42273	0.828613	At2g26620	---	---	0005975 // carbohydrate metabolic process // inferred from electronic annotation /// 0005975 // carbohydrate metabolic process // inferred from sequence or structural similarity /// 0007047 // cellular cell wall organization // inferred from electronic annotation /// 0008152 // metabolic process // inferred from electronic annotation	0012505 // endomembrane system // inferred from electronic annotation	0004650 // polygalacturonase activity // inferred from electronic annotation /// 0004650 // polygalacturonase activity // inferred from sequence or structural similarity /// 0016787 // hydrolase activity // inferred from electronic annotation /// 0016798 // hydrolase activity, acting on glycosyl bonds // inferred from electronic annotation
247645_at	247645_at	At5g60530	late embryogenesis abundant protein-related / LEA protein-related	5.07566	0.567627	36.6416	0.27417	At5g60530	---	---	---	0012505 // endomembrane system // inferred from electronic annotation	---
248319_at	248319_at	At5g52710	Copper transport protein family	31.8981	0.334473	35.2957	0.188477	At5g52710	---	---	0030001 // metal ion transport // inferred from electronic annotation	---	0046872 // metal ion binding // inferred from electronic annotation /// 0046872 // metal ion binding // inferred from sequence or structural similarity
252316_at	252316_at	At3g48700	ATCXE13_CXE13__carboxyesterase 13	37.9221	0.366211	45.5645	0.219482	At3g48700	ATCXE13 (ARABIDOPSIS THALIANA CARBOXYESTERASE 13); hydrolase	ATCXE13	0008152 // metabolic process // inferred from electronic annotation	---	0016787 // hydrolase activity // inferred from electronic annotation
255414_at	255414_at	At4g03156	small GTPase-related	0.959073	0.998047	8.31695	0.828613	At4g03156	---	---	---	---	0000166 // nucleotide binding // inferred from electronic annotation /// 0005525 // GTP binding // inferred from electronic annotation
262734_at	262734_at	At1g28640	GDSL-like Lipase/Acylhydrolase superfamily protein	42.6104	0.0805664	70.0901	0.246094	At1g28640	---	---	0006629 // lipid metabolic process // inferred from electronic annotation /// 0016042 // lipid catabolic process // inferred from electronic annotation	0005576 // extracellular region // inferred from electronic annotation /// 0012505 // endomembrane system // inferred from electronic annotation	0004091 // carboxylesterase activity // inferred from sequence or structural similarity /// 0016298 // lipase activity // inferred from sequence or structural similarity /// 0016787 // hydrolase activity // inferred from electronic annotation /// 0016788 // hydrolase activity, acting on ester bonds // inferred from electronic annotation
261588_at	261588_at	At1g01670	RING/U-box superfamily protein	161.939	0.00585938	210.319	0.0302734	At1g01670	---	---	0016567 // protein ubiquitination // inferred from electronic annotation	0000151 // ubiquitin ligase complex // inferred from electronic annotation	0004842 // ubiquitin-protein ligase activity // inferred from electronic annotation /// 0016874 // ligase activity // inferred from electronic annotation
246639_x_at	246639_x_at	At5g34895		22.6188	0.601074	27.9822	0.432373	At5g34895	---	---	---	---	---
245171_at	245171_at	At2g47560	RING/U-box superfamily protein	79.5805	0.432373	66.976	0.149658	At2g47560	---	---	---	0016020 // membrane // inferred from electronic annotation /// 0016021 // integral to membrane // inferred from electronic annotation	0005515 // protein binding // inferred from sequence or structural similarity /// 0005515 // protein binding // inferred from electronic annotation /// 0008270 // zinc ion binding // inferred from electronic annotation /// 0008270 // zinc ion binding // inferred from sequence or structural similarity /// 0046872 // metal ion binding // inferred from electronic annotation
246695_at	246695_at	At5g29090		14.225	0.432373	38.2127	0.696289	At5g29090	---	---	---	---	---
262596_at	262596_at	At1g15080	ATLPP2_ATPAP2_LPP2__lipid phosphate phosphatase 2	157.055	0.0302734	51.7825	0.334473	At1g15080	LPP2 (LIPID PHOSPHATE PHOSPHATASE 2); acid phosphatase/ phosphatidate phosphatase	LPP2	0009738 // abscisic acid mediated signaling pathway // inferred from genetic interaction	0005886 // plasma membrane // inferred from direct assay /// 0005887 // integral to plasma membrane // inferred from sequence or structural similarity /// 0016020 // membrane // inferred from electronic annotation /// 0016021 // integral to membrane // inferred from electronic annotation	0003824 // catalytic activity // inferred from electronic annotation /// 0003993 // acid phosphatase activity // inferred from sequence or structural similarity /// 0008195 // phosphatidate phosphatase activity // inferred from direct assay /// 0008195 // phosphatidate phosphatase activity // inferred from sequence or structural similarity /// 0016787 // hydrolase activity // inferred from electr…
258294_at	258294_at	At3g23350	ENTH/VHS family protein	22.7375	0.601074	23.2968	0.533936	At3g23350	---	---	---	---	---
266943_at	266943_at	At2g18820		57.1739	0.303711	46.959	0.067627	At2g18820	---	---	---	---	---
256642_at	256642_at	At3g32280	ATP-dependent helicase family protein	18.4028	0.665527	15.9692	0.696289	At3g32280	---	---	---	0012505 // endomembrane system // inferred from electronic annotation	0003677 // DNA binding // inferred from electronic annotation /// 0005524 // ATP binding // inferred from electronic annotation
261735_at	261735_at	At1g47765	F-box and associated interaction domains-containing protein	1.54724	0.870361	18.7572	0.696289	At1g47765	---	---	---	---	---
250826_at	250826_at	At5g05220	unknown protein; Has 30201 Blast hits to 17322 proteins in 780 species: Archae - 12; Bacteria - 1396; Metazoa - 17338; Fungi - 3422; Plants - 5037; Viruses - 0; Other Eukaryotes - 2996 (source: NCBI BLink).	37.9914	0.432373	51.6927	0.149658	At5g05220	---	---	---	---	---
263090_at	263090_at	At2g16190	FUNCTIONS IN: molecular_function unknown; INVOLVED IN: biological_process unknown; LOCATED IN: cellular_component unknown; BEST Arabidopsis thaliana protein match is: hydroxyproline-rich glycoprotein family protein (TAIR:AT1G49330.1); Has 30201 Blast hits to 17322 proteins in 780 species: Archae - 12; Bacteria - 1396; Metazoa - 17338; Fungi - 3422; Plants - 5037; Viruses - 0; Other Eukaryotes - 2…	3.17648	0.951416	30.9654	0.366211	At2g16190	---	---	---	---	---
256464_at	256464_at	At1g32560	AtLEA4-1_LEA4-1__Late embryogenesis abundant protein, group 1 protein	25.9998	0.696289	26.0902	0.696289	At1g32560	---	---	0009790 // embryo development // inferred from electronic annotation /// 0009793 // embryo development ending in seed dormancy // inferred from sequence or structural similarity	---	---
259851_at	259851_at	At1g72250	Di-glucose binding protein with Kinesin motor domain	72.8201	0.0461426	34.7328	0.466064	At1g72250	---	---	0007018 // microtubule-based movement // inferred from electronic annotation	0005874 // microtubule // inferred from electronic annotation /// 0005875 // microtubule associated complex // inferred from electronic annotation	0000166 // nucleotide binding // inferred from electronic annotation /// 0003774 // motor activity // inferred from electronic annotation /// 0003777 // microtubule motor activity // inferred from electronic annotation /// 0003777 // microtubule motor activity // inferred from sequence or structural similarity /// 0005524 // ATP binding // inferred from electronic annotation
252222_at	252222_at	At3g49845	WIH3__unknown protein; FUNCTIONS IN: molecular_function unknown; INVOLVED IN: biological_process unknown; LOCATED IN: cellular_component unknown; EXPRESSED IN: root; Has 30201 Blast hits to 17322 proteins in 780 species: Archae - 12; Bacteria - 1396; Metazoa - 17338; Fungi - 3422; Plants - 5037; Viruses - 0; Other Eukaryotes - 2996 (source: NCBI BLink).	47.2564	0.567627	91.1132	0.27417	At3g49840	---	---	---	0012505 // endomembrane system // inferred from electronic annotation	---
251226_at	251226_at	At3g62680	ATPRP3_PRP3__proline-rich protein 3	8.24016	0.80542	41.7592	0.665527	At3g62680	PRP3 (PROLINE-RICH PROTEIN 3); structural constituent of cell wall	PRP3	0010054 // trichoblast differentiation // traceable author statement	0005618 // cell wall // inferred from sequence or structural similarity	0005199 // structural constituent of cell wall // inferred from electronic annotation
249132_at	249132_at	At5g43120	ARM-repeat/Tetratricopeptide repeat (TPR)-like protein	34.2245	0.533936	33.8037	0.601074	At5g43120	---	---	---	---	0005488 // binding // inferred from electronic annotation
260430_at	260430_at	At1g68200	Zinc finger C-x8-C-x5-C-x3-H type family protein	54.0731	0.432373	63.0075	0.432373	At1g68200	---	---	0045449 // regulation of transcription // traceable author statement	---	0003676 // nucleic acid binding // inferred from sequence or structural similarity /// 0003676 // nucleic acid binding // inferred from electronic annotation /// 0003677 // DNA binding // inferred from electronic annotation /// 0003700 // sequence-specific DNA binding transcription factor activity // inferred from sequence or structural similarity /// 0008270 // zinc ion binding // inferred from …
245834_at	245834_at	At1g42200		41.9573	0.567627	12.8144	0.567627	At1g42200	---	---	---	---	---
252545_at	252545_at	At3g45820	unknown protein; Has 1 Blast hits to 1 proteins in 1 species: Archae - 0; Bacteria - 0; Metazoa - 0; Fungi - 0; Plants - 1; Viruses - 0; Other Eukaryotes - 0 (source: NCBI BLink).	2.18424	0.850342	18.7797	0.601074	At3g45820	---	---	---	---	---
250905_at	250905_at	At5g03640	Protein kinase superfamily protein	53.683	0.129639	22.0307	0.633789	At5g03640	---	---	0006468 // protein phosphorylation // inferred from electronic annotation	---	0004672 // protein kinase activity // inferred from electronic annotation /// 0004674 // protein serine/threonine kinase activity // inferred from electronic annotation /// 0005524 // ATP binding // inferred from electronic annotation /// 0016301 // kinase activity // inferred from sequence or structural similarity /// 0016301 // kinase activity // inferred from electronic annotation
264067_x_at	264067_x_at	At2g28010	Eukaryotic aspartyl protease family protein	6.09458	0.870361	15.9297	0.696289	At2g28010	---	---	0006508 // proteolysis // inferred from electronic annotation /// 0006508 // proteolysis // inferred from sequence or structural similarity	0012505 // endomembrane system // inferred from electronic annotation	0004190 // aspartic-type endopeptidase activity // inferred from electronic annotation /// 0008233 // peptidase activity // inferred from electronic annotation /// 0016787 // hydrolase activity // inferred from electronic annotation
251223_at	251223_at	At3g62610	ATMYB11_MYB11_PFG2__myb domain protein 11	31.5804	0.303711	17.2942	0.466064	At3g62610	ATMYB11 (MYB DOMAIN PROTEIN 11); DNA binding / transcription factor	ATMYB11	0006355 // regulation of transcription, DNA-dependent // inferred from sequence or structural similarity /// 0045449 // regulation of transcription // inferred from electronic annotation /// 0051555 // flavonol biosynthetic process // inferred from mutant phenotype	0005634 // nucleus // inferred from electronic annotation	0003677 // DNA binding // inferred from sequence or structural similarity /// 0003677 // DNA binding // inferred from electronic annotation /// 0003700 // sequence-specific DNA binding transcription factor activity // inferred from sequence or structural similarity
245603_at	245603_at	245603_at		45.5065	0.466064	41.8031	0.27417	At4g14280	---	---	---	---	0005488 // binding // inferred from electronic annotation
252176_at	252176_at	At3g50720	Protein kinase superfamily protein	37.213	0.466064	18.0652	0.533936	At3g50720	---	---	0006468 // protein phosphorylation // inferred from electronic annotation	---	0000166 // nucleotide binding // inferred from electronic annotation /// 0004672 // protein kinase activity // inferred from electronic annotation /// 0004712 // protein serine/threonine/tyrosine kinase activity // inferred from sequence or structural similarity /// 0005524 // ATP binding // inferred from electronic annotation /// 0016301 // kinase activity // inferred from sequence or structural…
245035_at	245035_at	At2g26400	ARD_ARD3_ATARD3__acireductone dioxygenase 3	467.163	0.0012207	608.731	0.000244141	At2g26400	ATARD3 (ACIREDUCTONE DIOXYGENASE 3); acireductone dioxygenase [iron(II)-requiring]/ heteroglycan binding / metal ion binding	ATARD3	0008652 // cellular amino acid biosynthetic process // inferred from electronic annotation /// 0009086 // methionine biosynthetic process // inferred from electronic annotation /// 0019509 // L-methionine salvage from methylthioadenosine // inferred from electronic annotation /// 0055114 // oxidation reduction // inferred from electronic annotation	---	0010297 // heteroglycan binding // non-traceable author statement /// 0010309 // acireductone dioxygenase [iron(II)-requiring] activity // inferred from sequence or structural similarity /// 0016491 // oxidoreductase activity // inferred from electronic annotation /// 0016702 // oxidoreductase activity, acting on single donors with incorporation of molecular oxygen, incorporation of two atoms of …
263450_at	263450_at	At2g31500	CPK24__calcium-dependent protein kinase 24	3.34797	0.969727	36.6728	0.149658	At2g31500	CPK24; ATP binding / calcium ion binding / calmodulin-dependent protein kinase/ kinase/ protein kinase/ protein serine/threonine kinase	CPK24	0006468 // protein phosphorylation // inferred from electronic annotation /// 0006468 // protein phosphorylation // inferred from sequence or structural similarity	0009507 // chloroplast // inferred from electronic annotation /// 0016020 // membrane // inferred from electronic annotation	0000166 // nucleotide binding // inferred from electronic annotation /// 0004672 // protein kinase activity // inferred from electronic annotation /// 0004674 // protein serine/threonine kinase activity // inferred from electronic annotation /// 0004683 // calmodulin-dependent protein kinase activity // inferred from sequence or structural similarity /// 0005509 // calcium ion binding // inferred…
247021_at	247021_at	At5g67040	Protein of unknown function (DUF295)	6.11369	0.888428	18.0221	0.601074	At5g67040	---	---	---	---	---
256095_at	256095_at	At1g13630	Tetratricopeptide repeat (TPR)-like superfamily protein	35.5229	0.19458	45.0803	0.246094	At1g13630	---	---	---	---	0005488 // binding // inferred from electronic annotation
256539_at	256539_at	At3g32910		6.9149	0.850342	36.7049	0.188477	At3g32910	---	---	---	---	---
252772_at	252772_at	At3g42900		4.07482	0.870361	35.3699	0.334473	At3g42900	---	---	---	---	---
246025_at	246025_at	At5g21150	AGO9__Argonaute family protein	28.4074	0.55835	30.6528	0.696289	At5g21150	---	---	0010529 // negative regulation of transposition // inferred from mutant phenotype /// 0048481 // ovule development // inferred from mutant phenotype	0005737 // cytoplasm // inferred from direct assay	0003676 // nucleic acid binding // inferred from electronic annotation /// 0035197 // siRNA binding // inferred from direct assay
266773_at	266773_at	At2g29040	Exostosin family protein	3.05356	0.870361	5.01112	0.633789	At2g29040	---	---	---	0012505 // endomembrane system // inferred from electronic annotation /// 0016020 // membrane // inferred from electronic annotation /// 0016020 // membrane // inferred from sequence or structural similarity	0003824 // catalytic activity // inferred from sequence or structural similarity
251697_at	251697_at	At3g56600	Protein kinase superfamily protein	5.1133	0.943848	24.4537	0.601074	At3g56600	---	---	---	---	0004428 // inositol or phosphatidylinositol kinase activity // inferred from sequence or structural similarity /// 0016301 // kinase activity // inferred from electronic annotation /// 0016773 // phosphotransferase activity, alcohol group as acceptor // inferred from electronic annotation
253653_at	253653_at	At4g30050	unknown protein; FUNCTIONS IN: molecular_function unknown; INVOLVED IN: biological_process unknown; LOCATED IN: endomembrane system; EXPRESSED IN: leaf whorl, sepal, flower; EXPRESSED DURING: petal differentiation and expansion stage; Has 6 Blast hits to 6 proteins in 2 species: Archae - 0; Bacteria - 0; Metazoa - 0; Fungi - 0; Plants - 6; Viruses - 0; Other Eukaryotes - 0 (source: NCBI BLink).	66.5026	0.0239258	38.1458	0.0461426	At4g30050	---	---	---	0012505 // endomembrane system // inferred from electronic annotation	---
250286_at	250286_at	At5g13320	GDG1_GH3.12_PBS3_WIN3__Auxin-responsive GH3 family protein	156.146	0.0461426	1565.8	0.000244141	At5g13320	PBS3 (AVRPPHB SUSCEPTIBLE 3)	PBS3	0006952 // defense response // inferred from mutant phenotype /// 0009733 // response to auxin stimulus // inferred from sequence or structural similarity /// 0009816 // defense response to bacterium, incompatible interaction // inferred from mutant phenotype /// 0009863 // salicylic acid mediated signaling pathway // inferred from expression pattern /// 0016046 // detection of fungus // inferred…	---	---
258843_at	258843_at	At3g04690	ANX1__Malectin/receptor-like protein kinase family protein	2.59844	0.870361	8.52598	0.72583	At3g04690	---	---	0006468 // protein phosphorylation // inferred from electronic annotation /// 0007338 // single fertilization // inferred from electronic annotation /// 0009860 // pollen tube growth // inferred from genetic interaction	0005886 // plasma membrane // inferred from electronic annotation /// 0016020 // membrane // inferred from electronic annotation /// 0016021 // integral to membrane // inferred from electronic annotation /// 0016324 // apical plasma membrane // inferred from direct assay	0000166 // nucleotide binding // inferred from electronic annotation /// 0004672 // protein kinase activity // inferred from electronic annotation /// 0004674 // protein serine/threonine kinase activity // inferred from electronic annotation /// 0005524 // ATP binding // inferred from electronic annotation /// 0016301 // kinase activity // inferred from sequence or structural similarity /// 00163…
249939_at	249939_at	At5g22430	Pollen Ole e 1 allergen and extensin family protein	41.7959	0.466064	36.7637	0.72583	At5g22430	---	---	---	0031225 // anchored to membrane // traceable author statement	---
245741_at	245741_at	At1g44120	Armadillo/beta-catenin-like repeat ; C2 calcium/lipid-binding domain (CaLB) protein	30.4421	0.366211	30.8695	0.219482	At1g44120	---	---	---	---	0005488 // binding // inferred from electronic annotation
249097_at	249097_at	At5g43520	Cysteine/Histidine-rich C1 domain family protein	5.80038	0.780518	32.926	0.567627	At5g43520	---	---	---	---	---
251567_at	251567_at	At3g58230	Ubiquitin-specific protease family C19-related protein	37.5206	0.19458	38.0299	0.466064	At3g58230	---	---	---	---	---
265586_at	265586_at	At2g19990	PR-1-LIKE__pathogenesis-related protein-1-like	21.6848	0.533936	37.9934	0.5	At2g19990	PR-1-LIKE (PATHOGENESIS-RELATED PROTEIN-1-LIKE)	PR-1-LIKE	---	0005576 // extracellular region // inferred from electronic annotation /// 0005576 // extracellular region // inferred from sequence or structural similarity /// 0012505 // endomembrane system // inferred from electronic annotation	---
265562_at	265562_at	At2g05500	unknown protein; Has 1 Blast hits to 1 proteins in 1 species: Archae - 0; Bacteria - 0; Metazoa - 0; Fungi - 0; Plants - 1; Viruses - 0; Other Eukaryotes - 0 (source: NCBI BLink).	1.36685	0.98584	3.40148	0.904785	At2g05500	---	---	---	---	---
260906_at	260906_at	At1g02540	unknown protein; Has 3327 Blast hits to 2216 proteins in 265 species: Archae - 18; Bacteria - 202; Metazoa - 802; Fungi - 283; Plants - 84; Viruses - 187; Other Eukaryotes - 1751 (source: NCBI BLink).	48.4045	0.149658	26.2682	0.27417	At1g02540	---	---	---	---	---
262549_at	262549_at	At1g31290	AGO3__ARGONAUTE 3	19.9454	0.466064	22.984	0.665527	At1g31290	---	---	---	---	0003676 // nucleic acid binding // inferred from electronic annotation
251691_at	251691_at	At3g56520	NAC (No Apical Meristem) domain transcriptional regulator superfamily protein	34.8292	0.295898	16.1441	0.633789	At3g56520	---	---	0007275 // multicellular organismal development // inferred from sequence or structural similarity /// 0045449 // regulation of transcription // inferred from electronic annotation	---	0003677 // DNA binding // inferred from electronic annotation /// 0003700 // sequence-specific DNA binding transcription factor activity // inferred from sequence or structural similarity
261987_at	261987_at	At1g33710	RNA-directed DNA polymerase (reverse transcriptase)-related family protein	2.77627	0.976074	9.91081	0.780518	At1g33710	---	---	---	---	---
249517_at	249517_at	At5g38580	FBD-like domain family protein	25.8737	0.432373	32.6444	0.246094	At5g38580	---	---	---	---	---
265982_at	265982_at	At2g11190		4.626	0.80542	8.3613	0.850342	At2g11190	---	---	---	---	---
247941_at	247941_at	At5g57200	ENTH/ANTH/VHS superfamily protein	2.03527	0.953857	36.0375	0.303711	At5g57200	---	---	0006897 // endocytosis // inferred from electronic annotation /// 0048268 // clathrin coat assembly // inferred from electronic annotation	0005794 // Golgi apparatus // inferred from electronic annotation /// 0005905 // coated pit // inferred from electronic annotation /// 0016020 // membrane // inferred from electronic annotation /// 0030118 // clathrin coat // inferred from electronic annotation /// 0030136 // clathrin-coated vesicle // inferred from electronic annotation /// 0031410 // cytoplasmic vesicle // inferred from electro…	0005488 // binding // inferred from sequence or structural similarity /// 0005543 // phospholipid binding // inferred from electronic annotation /// 0005545 // phosphatidylinositol binding // inferred from electronic annotation /// 0030276 // clathrin binding // inferred from electronic annotation
259962_at	259962_at	At1g53690	DNA directed RNA polymerase, 7 kDa subunit	11.2369	0.567627	10.729	0.665527	At1g53690	---	---	0006350 // transcription // inferred from sequence or structural similarity /// 0006350 // transcription // inferred from electronic annotation /// 0009860 // pollen tube growth // inferred from expression pattern	0005634 // nucleus // inferred from sequence or structural similarity	0003677 // DNA binding // inferred from electronic annotation /// 0003677 // DNA binding // inferred from sequence or structural similarity /// 0003899 // DNA-directed RNA polymerase activity // inferred from electronic annotation /// 0003899 // DNA-directed RNA polymerase activity // inferred from sequence or structural similarity
254136_at	254136_at	254136_at		31.5524	0.432373	31.4646	0.27417	At4g24860	---	---	---	0009507 // chloroplast // inferred from electronic annotation	0000166 // nucleotide binding // inferred from electronic annotation /// 0005524 // ATP binding // inferred from electronic annotation /// 0017111 // nucleoside-triphosphatase activity // inferred from electronic annotation
245058_at	245058_at	At2g39790	Mitochondrial glycoprotein family protein	2.65303	0.953857	12.4221	0.72583	At2g39790	---	---	---	0005739 // mitochondrion // inferred from electronic annotation /// 0005759 // mitochondrial matrix // inferred from electronic annotation /// 0005759 // mitochondrial matrix // inferred from sequence or structural similarity /// 0009507 // chloroplast // inferred from electronic annotation	---
262866_at	262866_at	At1g64940	CYP89A6__cytochrome P450, family 87, subfamily A, polypeptide 6	30.0421	0.067627	26.6819	0.00805664	At1g64940	CYP89A6; electron carrier/ heme binding / iron ion binding / monooxygenase/ oxygen binding	CYP89A6	0055114 // oxidation reduction // inferred from electronic annotation	0012505 // endomembrane system // inferred from electronic annotation	0004497 // monooxygenase activity // inferred from electronic annotation /// 0005506 // iron ion binding // inferred from electronic annotation /// 0009055 // electron carrier activity // inferred from electronic annotation /// 0016491 // oxidoreductase activity // inferred from electronic annotation /// 0019825 // oxygen binding // inferred from sequence or structural similarity /// 0020037 // h…
263828_at	263828_at	At2g40250	SGNH hydrolase-type esterase superfamily protein	58.6484	0.366211	8.09222	0.904785	At2g40250	---	---	0006629 // lipid metabolic process // inferred from electronic annotation /// 0016042 // lipid catabolic process // inferred from electronic annotation	0005576 // extracellular region // inferred from electronic annotation /// 0012505 // endomembrane system // inferred from electronic annotation	0004091 // carboxylesterase activity // inferred from sequence or structural similarity /// 0016787 // hydrolase activity // inferred from electronic annotation /// 0016788 // hydrolase activity, acting on ester bonds // inferred from electronic annotation
250982_at	250982_at	At5g03150	JKD__C2H2-like zinc finger protein	100.055	0.111572	35.3548	0.5	At5g03150	JKD (JACKDAW); nucleic acid binding / protein binding / protein homodimerization/ transcription factor/ zinc ion binding	JKD	0006350 // transcription // inferred from electronic annotation /// 0010075 // regulation of meristem growth // inferred from mutant phenotype /// 0045449 // regulation of transcription // traceable author statement /// 0045449 // regulation of transcription // inferred from electronic annotation /// 0045604 // regulation of epidermal cell differentiation // inferred from mutant phenotype /// 004…	0005622 // intracellular // inferred from electronic annotation /// 0005634 // nucleus // inferred from electronic annotation	0003676 // nucleic acid binding // inferred from sequence or structural similarity /// 0003676 // nucleic acid binding // inferred from electronic annotation /// 0003677 // DNA binding // inferred from electronic annotation /// 0003700 // sequence-specific DNA binding transcription factor activity // inferred from sequence or structural similarity /// 0005515 // protein binding // inferred from p…
258169_at	258169_at	At3g21590	Senescence/dehydration-associated protein-related	33.8416	0.303711	19.8284	0.334473	At3g21590	---	---	---	---	---
257531_at	257531_at	At3g07250	nuclear transport factor 2 (NTF2) family protein / RNA recognition motif (RRM)-containing protein	45.8561	0.27417	38.013	0.398926	At3g07240	---	---	0006810 // transport // inferred from electronic annotation /// 0006913 // nucleocytoplasmic transport // inferred from sequence or structural similarity	0005622 // intracellular // inferred from electronic annotation	0000166 // nucleotide binding // inferred from electronic annotation /// 0003676 // nucleic acid binding // inferred from electronic annotation /// 0003723 // RNA binding // inferred from sequence or structural similarity
256465_at	256465_at	At1g32570	unknown protein; FUNCTIONS IN: molecular_function unknown; INVOLVED IN: biological_process unknown; LOCATED IN: cellular_component unknown; Has 30201 Blast hits to 17322 proteins in 780 species: Archae - 12; Bacteria - 1396; Metazoa - 17338; Fungi - 3422; Plants - 5037; Viruses - 0; Other Eukaryotes - 2996 (source: NCBI BLink).	43.727	0.219482	21.2184	0.366211	At1g32570	---	---	---	---	---
246168_at	246168_at	At5g32460	Transcriptional factor B3 family protein	31.4028	0.111572	19.9288	0.303711	At5g32460	---	---	0006355 // regulation of transcription, DNA-dependent // inferred from electronic annotation	---	0003677 // DNA binding // inferred from electronic annotation
250143_at	250143_at	At5g14670	ARFA1B_ATARFA1B__ADP-ribosylation factor A1B	42.9776	0.0805664	75.6506	0.0805664	At5g14670	ATARFA1B (ADP-ribosylation factor A1B); GTP binding / phospholipase activator/ protein binding	ATARFA1B	0007264 // small GTPase mediated signal transduction // inferred from electronic annotation	0005622 // intracellular // inferred from electronic annotation	0000166 // nucleotide binding // inferred from electronic annotation /// 0005515 // protein binding // traceable author statement /// 0005525 // GTP binding // inferred from sequence or structural similarity /// 0005525 // GTP binding // traceable author statement /// 0005525 // GTP binding // inferred from electronic annotation /// 0016004 // phospholipase activator activity // traceable author …
261778_at	261778_at	At1g76220	Arabidopsis protein of unknown function (DUF241)	29.4127	0.466064	18.7982	0.533936	At1g76220	---	---	---	0009507 // chloroplast // inferred from electronic annotation	---
260633_at	260633_at	At1g62400	HT1__Protein kinase superfamily protein	14.7306	0.601074	39.3669	0.72583	At1g62400	HT1 (high leaf temperature 1); kinase/ protein serine/threonine/tyrosine kinase	HT1	0006468 // protein phosphorylation // inferred from electronic annotation /// 0010119 // regulation of stomatal movement // inferred from mutant phenotype	---	0000166 // nucleotide binding // inferred from electronic annotation /// 0004672 // protein kinase activity // inferred from electronic annotation /// 0004674 // protein serine/threonine kinase activity // inferred from electronic annotation /// 0004712 // protein serine/threonine/tyrosine kinase activity // inferred from sequence or structural similarity /// 0005524 // ATP binding // inferred fr…
257358_at	257358_at	At2g40990	DHHC-type zinc finger family protein	8.60374	0.870361	12.6625	0.72583	At2g40990	---	---	---	0016020 // membrane // inferred from electronic annotation /// 0016021 // integral to membrane // inferred from electronic annotation	0008270 // zinc ion binding // inferred from electronic annotation /// 0008415 // acyltransferase activity // inferred from electronic annotation /// 0016740 // transferase activity // inferred from electronic annotation /// 0046872 // metal ion binding // inferred from electronic annotation
247421_at	247421_at	At5g62800	Protein with RING/U-box and TRAF-like domains	63.5102	0.129639	73.364	0.0461426	At5g62800	---	---	0006511 // ubiquitin-dependent protein catabolic process // inferred from electronic annotation /// 0006511 // ubiquitin-dependent protein catabolic process // inferred from sequence or structural similarity /// 0007275 // multicellular organismal development // inferred from electronic annotation /// 0007275 // multicellular organismal development // inferred from sequence or structural similari…	0005634 // nucleus // inferred from electronic annotation /// 0005634 // nucleus // inferred from sequence or structural similarity	0004842 // ubiquitin-protein ligase activity // inferred from electronic annotation /// 0005515 // protein binding // inferred from electronic annotation /// 0008270 // zinc ion binding // inferred from electronic annotation /// 0016874 // ligase activity // inferred from electronic annotation /// 0046872 // metal ion binding // inferred from electronic annotation
254518_at	254518_at	At4g19910	Toll-Interleukin-Resistance (TIR) domain family protein	6.42119	0.696289	6.03593	0.953857	At4g19920	---	---	0006952 // defense response // inferred from sequence or structural similarity /// 0007165 // signal transduction // inferred from electronic annotation /// 0045087 // innate immune response // inferred from electronic annotation	0016020 // membrane // inferred from sequence or structural similarity /// 0031224 // intrinsic to membrane // inferred from electronic annotation	0004888 // transmembrane receptor activity // inferred from electronic annotation /// 0004888 // transmembrane receptor activity // inferred from sequence or structural similarity
248064_at	248064_at	248064_at		83.5143	0.111572	66.0222	0.111572	At5g55570	---	---	---	0009507 // chloroplast // inferred from electronic annotation	---
258591_at	258591_at	At3g04360	Calcium-dependent lipid-binding (CaLB domain) family protein	46.0288	0.334473	46.0477	0.171387	At3g04360	---	---	---	---	---
252721_at	252721_at	At3g43990	Bromo-adjacent homology (BAH) domain-containing protein	1.31541	0.998047	3.45027	0.932373	At3g43990	---	---	0006350 // transcription // inferred from electronic annotation	---	0003677 // DNA binding // inferred from electronic annotation /// 0003677 // DNA binding // inferred from sequence or structural similarity
253626_at	253626_at	At4g30640	RNI-like superfamily protein	47.9425	0.149658	18.2727	0.432373	At4g30640	---	---	0006511 // ubiquitin-dependent protein catabolic process // traceable author statement	---	0004842 // ubiquitin-protein ligase activity // inferred from sequence or structural similarity /// 0005515 // protein binding // inferred from electronic annotation
258070_at	258070_at	At3g26040	HXXXD-type acyl-transferase family protein	35.6779	0.246094	12.2958	0.567627	At3g26040	---	---	---	---	0016740 // transferase activity // inferred from sequence or structural similarity /// 0016747 // transferase activity, transferring acyl groups other than amino-acyl groups // inferred from electronic annotation
258598_at	258598_at	At3g04410	NAC (No Apical Meristem) domain transcriptional regulator superfamily protein	30.373	0.219482	37.198	0.27417	At3g04410	---	---	0045449 // regulation of transcription // traceable author statement /// 0045449 // regulation of transcription // inferred from electronic annotation	---	0003677 // DNA binding // inferred from electronic annotation /// 0003700 // sequence-specific DNA binding transcription factor activity // inferred from sequence or structural similarity
260473_at	260473_at	At1g10880	Core-2/I-branching beta-1,6-N-acetylglucosaminyltransferase family protein	27.7802	0.398926	16.2572	0.633789	At1g10880	---	---	0009651 // response to salt stress // inferred from mutant phenotype	0016020 // membrane // inferred from electronic annotation	0008375 // acetylglucosaminyltransferase activity // inferred from electronic annotation
259893_at	259893_at	At1g71390	AtRLP11_RLP11__receptor like protein 11	55.1138	0.0302734	46.3041	0.111572	At1g71390	AtRLP11 (Receptor Like Protein 11); protein binding	AtRLP11	0006952 // defense response // inferred from sequence or structural similarity /// 0007165 // signal transduction // inferred by curator	0012505 // endomembrane system // inferred from electronic annotation	0005515 // protein binding // inferred from sequence or structural similarity /// 0005515 // protein binding // inferred from electronic annotation
260038_at	260038_at	At1g68875	unknown protein; FUNCTIONS IN: molecular_function unknown; INVOLVED IN: biological_process unknown; LOCATED IN: endomembrane system; EXPRESSED IN: petal, leaf whorl, sepal, flower, stamen; EXPRESSED DURING: 4 anthesis, petal differentiation and expansion stage; Has 4 Blast hits to 4 proteins in 2 species: Archae - 0; Bacteria - 0; Metazoa - 0; Fungi - 0; Plants - 4; Viruses - 0; Other Eukaryotes …	16.301	0.533936	15.7791	0.665527	At1g68875	---	---	---	0012505 // endomembrane system // inferred from electronic annotation	---
257509_at	257509_at	At1g63190	Cystatin/monellin superfamily protein	17.2806	0.432373	20.4337	0.5	At1g63190	---	---	---	---	---
261703_at	261703_at	At1g32770	ANAC012_NAC012_NST3_SND1__NAC domain containing protein 12	5.82878	0.567627	9.12231	0.601074	At1g32770	ANAC012 (ARABIDOPSIS NAC DOMAIN CONTAINING PROTEIN 12); specific transcriptional repressor/ transcription activator/ transcription factor	ANAC012	0006350 // transcription // inferred from electronic annotation /// 0007275 // multicellular organismal development // inferred from sequence or structural similarity /// 0009809 // lignin biosynthetic process // inferred from genetic interaction /// 0009834 // secondary cell wall biogenesis // inferred from genetic interaction /// 0009834 // secondary cell wall biogenesis // inferred from mutant…	0005634 // nucleus // inferred from direct assay /// 0005634 // nucleus // inferred from electronic annotation	0003677 // DNA binding // inferred from electronic annotation /// 0003700 // sequence-specific DNA binding transcription factor activity // inferred from sequence or structural similarity /// 0016563 // transcription activator activity // inferred from direct assay /// 0016566 // specific transcriptional repressor activity // inferred from mutant phenotype
266162_at	266162_at	266162_at		54.9229	0.432373	62.2096	0.398926	At2g28160	FRU (FER-LIKE REGULATOR OF IRON UPTAKE); DNA binding / transcription factor	FRU	0006350 // transcription // inferred from electronic annotation /// 0010039 // response to iron ion // inferred from mutant phenotype /// 0034756 // regulation of iron ion transport // inferred from mutant phenotype /// 0045449 // regulation of transcription // traceable author statement /// 0045449 // regulation of transcription // inferred from electronic annotation	0005634 // nucleus // inferred from electronic annotation	0003677 // DNA binding // inferred from sequence or structural similarity /// 0003677 // DNA binding // inferred from electronic annotation /// 0003700 // sequence-specific DNA binding transcription factor activity // inferred from sequence or structural similarity /// 0005515 // protein binding // inferred from physical interaction /// 0030528 // transcription regulator activity // inferred from…
261529_at	261529_at	261529_at		6.80989	0.72583	9.83603	0.601074	At1g14430	---	---	---	0012505 // endomembrane system // inferred from electronic annotation	---
248343_at	248343_at	At5g52260	AtMYB19_MYB19__myb domain protein 19	2.03327	0.753906	11.8821	0.665527	At5g52260	AtMYB19 (myb domain protein 19); DNA binding / transcription factor	AtMYB19	0006355 // regulation of transcription, DNA-dependent // inferred from sequence or structural similarity /// 0045449 // regulation of transcription // inferred from electronic annotation	0005634 // nucleus // inferred from electronic annotation	0003677 // DNA binding // inferred from sequence or structural similarity /// 0003677 // DNA binding // inferred from electronic annotation /// 0003700 // sequence-specific DNA binding transcription factor activity // inferred from sequence or structural similarity
246341_x_at	246341_x_at	At3g43150	unknown protein; BEST Arabidopsis thaliana protein match is: unknown protein (TAIR:AT2G11010.1); Has 34 Blast hits to 32 proteins in 2 species: Archae - 0; Bacteria - 0; Metazoa - 0; Fungi - 0; Plants - 34; Viruses - 0; Other Eukaryotes - 0 (source: NCBI BLink).	2.12347	0.98584	7.16194	0.870361	At3g43150	---	---	---	---	---
255533_at	255533_at	At4g02180	DC1 domain-containing protein	33.9943	0.466064	35.7749	0.171387	At4g02180	---	---	0023034 // intracellular signaling pathway // inferred from electronic annotation	---	0005515 // protein binding // inferred from electronic annotation /// 0008270 // zinc ion binding // inferred from electronic annotation
248130_at	248130_at	At5g54790	unknown protein; BEST Arabidopsis thaliana protein match is: unknown protein (TAIR:AT1G50930.1); Has 53 Blast hits to 53 proteins in 10 species: Archae - 0; Bacteria - 0; Metazoa - 0; Fungi - 0; Plants - 53; Viruses - 0; Other Eukaryotes - 0 (source: NCBI BLink).	54.0527	0.0805664	13.8722	0.432373	At5g54790	---	---	---	---	---
251517_at	251517_at	At3g59370	Vacuolar calcium-binding protein-related	31.9375	0.0185547	26.6097	0.334473	At3g59370	---	---	---	---	---
260892_at	260892_at	At1g29110	Cysteine proteinases superfamily protein	44.8054	0.246094	30.6814	0.398926	At1g29110	---	---	0006508 // proteolysis // inferred from electronic annotation /// 0006508 // proteolysis // inferred from sequence or structural similarity	0012505 // endomembrane system // inferred from electronic annotation	0004197 // cysteine-type endopeptidase activity // inferred from electronic annotation /// 0008234 // cysteine-type peptidase activity // inferred from electronic annotation /// 0008234 // cysteine-type peptidase activity // inferred from sequence or structural similarity
245471_at	245471_at	At4g16030	Ribosomal protein L19e family protein	23.7072	0.466064	6.4485	0.665527	At4g16030	---	---	0006412 // translation // inferred from electronic annotation /// 0006412 // translation // inferred from sequence or structural similarity	0005622 // intracellular // inferred from electronic annotation /// 0005840 // ribosome // inferred from sequence or structural similarity /// 0005840 // ribosome // inferred from electronic annotation /// 0022625 // cytosolic large ribosomal subunit // inferred from direct assay	0003735 // structural constituent of ribosome // inferred from electronic annotation /// 0003735 // structural constituent of ribosome // inferred from sequence or structural similarity
258936_s_at	258936_s_at	At3g10100		21.4298	0.601074	18.1136	0.80542	At3g10100	---	---	---	---	---
245676_at	245676_at	At1g56670	GDSL-like Lipase/Acylhydrolase superfamily protein	144.113	0.00805664	53.9382	0.129639	At1g56670	---	---	0006629 // lipid metabolic process // inferred from electronic annotation /// 0016042 // lipid catabolic process // inferred from electronic annotation	0005576 // extracellular region // inferred from electronic annotation /// 0012505 // endomembrane system // inferred from electronic annotation	0004091 // carboxylesterase activity // inferred from sequence or structural similarity /// 0016787 // hydrolase activity // inferred from electronic annotation /// 0016788 // hydrolase activity, acting on ester bonds // inferred from electronic annotation
262416_at	262416_at	At1g49390	2-oxoglutarate (2OG) and Fe(II)-dependent oxygenase superfamily protein	32.2013	0.366211	48.2425	0.432373	At1g49390	---	---	0009813 // flavonoid biosynthetic process // inferred from sequence or structural similarity /// 0055114 // oxidation reduction // inferred from electronic annotation	---	0016491 // oxidoreductase activity // inferred from electronic annotation /// 0016702 // oxidoreductase activity, acting on single donors with incorporation of molecular oxygen, incorporation of two atoms of oxygen // inferred from electronic annotation /// 0016706 // oxidoreductase activity, acting on paired donors, with incorporation or reduction of molecular oxygen, 2-oxoglutarate as one donor…
258973_at	258973_at	At3g01900	CYP94B2__cytochrome P450, family 94, subfamily B, polypeptide 2	46.8963	0.601074	16.0934	0.72583	At3g01900	CYP94B2; electron carrier/ heme binding / iron ion binding / monooxygenase/ oxygen binding	CYP94B2	0055114 // oxidation reduction // inferred from electronic annotation	0012505 // endomembrane system // inferred from electronic annotation	0004497 // monooxygenase activity // inferred from electronic annotation /// 0005506 // iron ion binding // inferred from electronic annotation /// 0009055 // electron carrier activity // inferred from electronic annotation /// 0016491 // oxidoreductase activity // inferred from electronic annotation /// 0019825 // oxygen binding // inferred from sequence or structural similarity /// 0020037 // h…
266688_at	266688_at	At2g19660	Cysteine/Histidine-rich C1 domain family protein	4.53486	0.870361	18.9273	0.665527	At2g19660	---	---	0023034 // intracellular signaling pathway // inferred from electronic annotation	---	---
247951_at	247951_at	At5g57240	ORP4C__OSBP(oxysterol binding protein)-related protein 4C	95.1365	0.0461426	29.2433	0.432373	At5g57240	ORP4C (OSBP(OXYSTEROL BINDING PROTEIN)-RELATED PROTEIN 4C); oxysterol binding	ORP4C	0008202 // steroid metabolic process // inferred from electronic annotation /// 0008202 // steroid metabolic process // inferred from sequence or structural similarity	---	0008142 // oxysterol binding // inferred from sequence or structural similarity
253363_at	253363_at	At4g33130	unknown protein; FUNCTIONS IN: molecular_function unknown; INVOLVED IN: biological_process unknown; LOCATED IN: chloroplast; EXPRESSED IN: 9 plant structures; EXPRESSED DURING: 6 growth stages; BEST Arabidopsis thaliana protein match is: Protein of unknown function, DUF547 (TAIR:AT1G16750.1); Has 162 Blast hits to 162 proteins in 14 species: Archae - 0; Bacteria - 0; Metazoa - 0; Fungi - 0; Plant…	21.2085	0.525391	29.1684	0.533936	At4g33130	---	---	---	0009507 // chloroplast // inferred from electronic annotation	---
264614_s_at	264614_s_at	At1g02590 At1g04580	Aldehyde oxidase/xanthine dehydrogenase, molybdopterin binding protein AAO4_AO4_ATAO-4_ATAO2__aldehyde oxidase 4	6.85837	0.850342	120.166	0.19458	At1g04580	---	---	0009688 // abscisic acid biosynthetic process // traceable author statement /// 0019760 // glucosinolate metabolic process // inferred from mutant phenotype /// 0055114 // oxidation reduction // inferred from electronic annotation	0005829 // cytosol // traceable author statement	0003824 // catalytic activity // inferred from electronic annotation /// 0004031 // aldehyde oxidase activity // inferred from sequence or structural similarity /// 0004031 // aldehyde oxidase activity // inferred from electronic annotation /// 0005506 // iron ion binding // inferred from electronic annotation /// 0009055 // electron carrier activity // inferred from electronic annotation /// 001…
263133_at	263133_at	At1g78450	SOUL heme-binding family protein	485.19	0.000244141	171.009	0.00585938	At1g78450	---	---	---	0012505 // endomembrane system // inferred from electronic annotation	0005488 // binding // inferred from sequence or structural similarity
259385_at	259385_at	At1g13470	Protein of unknown function (DUF1262)	599.983	0.000244141	1337.67	0.000244141	At1g13470	---	---	---	---	---
258854_at	258854_at	At3g02100	UDP-Glycosyltransferase superfamily protein	8.25632	0.850342	34.6548	0.398926	At3g02100	---	---	0008152 // metabolic process // inferred from electronic annotation	---	0008194 // UDP-glycosyltransferase activity // inferred from sequence or structural similarity /// 0016740 // transferase activity // inferred from electronic annotation /// 0016757 // transferase activity, transferring glycosyl groups // inferred from sequence or structural similarity /// 0016758 // transferase activity, transferring hexosyl groups // inferred from electronic annotation
266488_at	266488_at	At2g47670	Plant invertase/pectin methylesterase inhibitor superfamily protein	2.46853	0.919434	38.9601	0.533936	At2g47670	---	---	---	0012505 // endomembrane system // inferred from electronic annotation	0004857 // enzyme inhibitor activity // inferred from electronic annotation /// 0030599 // pectinesterase activity // inferred from electronic annotation /// 0046910 // pectinesterase inhibitor activity // inferred from sequence or structural similarity
257305_at	257305_at	At3g30250		20.097	0.633789	25.6865	0.753906	At3g30250	---	---	---	---	---
266061_at	266061_at	At2g18720	Translation elongation factor EF1A/initiation factor IF2gamma family protein	58.7035	0.432373	32.4386	0.466064	At2g18720	---	---	0006508 // proteolysis // inferred from electronic annotation	0016020 // membrane // inferred from electronic annotation /// 0016021 // integral to membrane // inferred from electronic annotation	0000166 // nucleotide binding // inferred from electronic annotation /// 0003743 // translation initiation factor activity // inferred from electronic annotation /// 0003924 // GTPase activity // inferred from electronic annotation /// 0005525 // GTP binding // inferred from electronic annotation /// 0008135 // translation factor activity, nucleic acid binding // inferred from sequence or structu…
261291_at	261291_at	At1g36970	Domain of unknown function (DUF1985)	20.3281	0.5	17.6439	0.696289	At1g36970	---	---	---	---	---
264859_at	264859_at	At1g24280	G6PD3__glucose-6-phosphate dehydrogenase 3	159.748	0.0012207	151.322	0.0185547	At1g24280	G6PD3 (GLUCOSE-6-PHOSPHATE DEHYDROGENASE 3); glucose-6-phosphate dehydrogenase	G6PD3	0005975 // carbohydrate metabolic process // inferred from electronic annotation /// 0006006 // glucose metabolic process // inferred from direct assay /// 0006006 // glucose metabolic process // inferred from sequence or structural similarity /// 0006006 // glucose metabolic process // inferred from electronic annotation /// 0008152 // metabolic process // inferred from electronic annotation ///…	0009507 // chloroplast // inferred from sequence or structural similarity /// 0009507 // chloroplast // inferred from electronic annotation /// 0009536 // plastid // inferred from electronic annotation	0003824 // catalytic activity // inferred from electronic annotation /// 0004345 // glucose-6-phosphate dehydrogenase activity // inferred from direct assay /// 0004345 // glucose-6-phosphate dehydrogenase activity // inferred from sequence or structural similarity /// 0004345 // glucose-6-phosphate dehydrogenase activity // inferred from electronic annotation /// 0005488 // binding // inferred f…
246659_at	246659_at	At5g35270		18.6263	0.111572	41.4958	0.0239258	At5g35270	---	---	---	---	---
251164_s_at	251164_s_at	At3g63320 At3g63340	Protein phosphatase 2C family protein Protein phosphatase 2C family protein	30.381	0.567627	37.0401	0.567627	At3g63320	---	---	0006468 // protein phosphorylation // inferred from electronic annotation	0012505 // endomembrane system // inferred from electronic annotation /// 0016020 // membrane // inferred from electronic annotation /// 0016021 // integral to membrane // inferred from electronic annotation	0003824 // catalytic activity // inferred from electronic annotation /// 0004672 // protein kinase activity // inferred from electronic annotation /// 0004674 // protein serine/threonine kinase activity // inferred from electronic annotation /// 0004721 // phosphoprotein phosphatase activity // inferred from electronic annotation /// 0004722 // protein serine/threonine phosphatase activity // inf…
260534_at	260534_at	260534_at		9.13824	0.72583	44.3852	0.5	At2g43380	---	---	---	---	---
255518_at	255518_at	At4g02300	Plant invertase/pectin methylesterase inhibitor superfamily	2.93477	0.888428	30.8605	0.5	At4g02300	---	---	0007047 // cellular cell wall organization // inferred from electronic annotation /// 0042545 // cell wall modification // inferred from electronic annotation	0005576 // extracellular region // inferred from electronic annotation /// 0005618 // cell wall // inferred from electronic annotation /// 0009505 // plant-type cell wall // inferred from sequence or structural similarity /// 0012505 // endomembrane system // inferred from electronic annotation	0004857 // enzyme inhibitor activity // inferred from electronic annotation /// 0016787 // hydrolase activity // inferred from electronic annotation /// 0030599 // pectinesterase activity // inferred from electronic annotation /// 0030599 // pectinesterase activity // inferred from sequence or structural similarity /// 0045330 // aspartyl esterase activity // inferred from electronic annotation
263451_at	263451_at	At2g31690	alpha/beta-Hydrolases superfamily protein	2.14407	0.780518	3.08782	0.919434	At2g31690	---	---	0006629 // lipid metabolic process // inferred from sequence or structural similarity /// 0006629 // lipid metabolic process // inferred from electronic annotation /// 0010027 // thylakoid membrane organization // inferred from direct assay /// 0010150 // leaf senescence // inferred from mutant phenotype /// 0016042 // lipid catabolic process // inferred from electronic annotation /// 0019433 // …	0009507 // chloroplast // inferred from electronic annotation /// 0009536 // plastid // inferred from electronic annotation /// 0009570 // chloroplast stroma // inferred from direct assay /// 0010287 // plastoglobule // inferred from electronic annotation	0004806 // triglyceride lipase activity // inferred from direct assay /// 0004806 // triglyceride lipase activity // inferred from sequence or structural similarity /// 0004806 // triglyceride lipase activity // inferred from electronic annotation /// 0008970 // phospholipase A1 activity // inferred from direct assay /// 0016787 // hydrolase activity // inferred from electronic annotation /// 004…
255954_at	255954_at	At1g22090	emb2204__Protein of unknown function (DUF626)	1.85729	0.998047	10.3611	0.80542	At1g22090	emb2204 (embryo defective 2204)	emb2204	0007275 // multicellular organismal development // inferred from electronic annotation /// 0009793 // embryo development ending in seed dormancy // non-traceable author statement	---	---
254528_at	254528_at	At4g19620	unknown protein; Has 4 Blast hits to 4 proteins in 1 species: Archae - 0; Bacteria - 0; Metazoa - 0; Fungi - 0; Plants - 4; Viruses - 0; Other Eukaryotes - 0 (source: NCBI BLink).	2.20161	0.98584	7.50429	0.943848	At4g19620	---	---	---	---	---
260805_at	260805_at	At1g78320	ATGSTU23_GSTU23__glutathione S-transferase TAU 23	76.6029	0.0107422	19.7537	0.0773926	At1g78320	ATGSTU23 (GLUTATHIONE S-TRANSFERASE TAU 23); glutathione transferase	ATGSTU23	0009407 // toxin catabolic process // traceable author statement	0005737 // cytoplasm // non-traceable author statement	0004364 // glutathione transferase activity // inferred from sequence or structural similarity /// 0016740 // transferase activity // inferred from electronic annotation
259988_at	259988_at	At1g41797		1.82737	0.72583	17.9222	0.27417	At1g41797	---	---	---	---	---
254634_at	254634_at	At4g18650	transcription factor-related	65.9454	0.149658	30.369	0.27417	At4g18650	---	---	---	0012505 // endomembrane system // inferred from electronic annotation	0005515 // protein binding // inferred from physical interaction
249884_at	249884_at	At5g22910	ATCHX9_CHX9__cation/H+ exchanger 9	20.6396	0.5	25.8981	0.567627	At5g22910	ATCHX9; monovalent cation:proton antiporter/ sodium:hydrogen antiporter	CHX9	0006810 // transport // inferred from electronic annotation /// 0006811 // ion transport // inferred from electronic annotation /// 0006812 // cation transport // inferred by curator /// 0006812 // cation transport // inferred from electronic annotation /// 0006813 // potassium ion transport // inferred from electronic annotation /// 0055085 // transmembrane transport // inferred from electronic …	0016020 // membrane // inferred from electronic annotation /// 0016021 // integral to membrane // inferred from electronic annotation	0005451 // monovalent cation:hydrogen antiporter activity // non-traceable author statement /// 0015297 // antiporter activity // inferred from electronic annotation /// 0015299 // solute:hydrogen antiporter activity // inferred from electronic annotation /// 0015385 // sodium:hydrogen antiporter activity // inferred from sequence or structural similarity
265797_at	265797_at	At2g35710	Nucleotide-diphospho-sugar transferases superfamily protein	4.91705	0.953857	28.3227	0.533936	At2g35715	---	---	0009058 // biosynthetic process // inferred from sequence or structural similarity /// 0016051 // carbohydrate biosynthetic process // inferred from sequence or structural similarity	0012505 // endomembrane system // inferred from electronic annotation	0016757 // transferase activity, transferring glycosyl groups // inferred from sequence or structural similarity /// 0016757 // transferase activity, transferring glycosyl groups // inferred from electronic annotation /// 0016758 // transferase activity, transferring hexosyl groups // inferred from sequence or structural similarity
248257_at	248257_at	At5g53410	unknown protein; BEST Arabidopsis thaliana protein match is: unknown protein (TAIR:AT5G52080.1); Has 1807 Blast hits to 1807 proteins in 277 species: Archae - 0; Bacteria - 0; Metazoa - 736; Fungi - 347; Plants - 385; Viruses - 0; Other Eukaryotes - 339 (source: NCBI BLink).	14.8718	0.665527	18.2679	0.665527	At5g53410	---	---	---	---	---
255371_at	255371_at	At4g04110	Toll-Interleukin-Resistance (TIR) domain family protein	40.4133	0.129639	28.8744	0.19458	At4g04110	---	---	0006952 // defense response // inferred from sequence or structural similarity /// 0007165 // signal transduction // inferred from electronic annotation /// 0045087 // innate immune response // inferred from electronic annotation	0031224 // intrinsic to membrane // inferred from electronic annotation	0004888 // transmembrane receptor activity // inferred from electronic annotation
261340_at	261340_at	At1g35730	APUM9_PUM9__pumilio 9	10.3878	0.366211	22.5046	0.753906	At1g35730	APUM9 (Arabidopsis Pumilio 9); RNA binding / binding	APUM9	---	0005737 // cytoplasm // inferred from direct assay	0003723 // RNA binding // inferred from electronic annotation /// 0003723 // RNA binding // inferred from sequence or structural similarity /// 0005488 // binding // inferred from electronic annotation
252428_at	252428_at	At3g47660	Regulator of chromosome condensation (RCC1) family protein	9.69892	0.753906	28.8554	0.665527	At3g47660	---	---	---	---	0003682 // chromatin binding // inferred from sequence or structural similarity /// 0008270 // zinc ion binding // inferred from electronic annotation /// 0008536 // Ran GTPase binding // inferred from sequence or structural similarity /// 0046872 // metal ion binding // inferred from electronic annotation
264892_at	264892_at	At1g23160	Auxin-responsive GH3 family protein	35.5418	0.753906	19.8263	0.466064	At1g23160	---	---	0009733 // response to auxin stimulus // inferred from sequence or structural similarity	---	---
256903_at	256903_at	At3g23960	F-box and associated interaction domains-containing protein	11.9035	0.533936	31.3178	0.366211	At3g23960	---	---	---	---	---
262041_at	262041_at	At1g80100	AHP6_HP6__histidine phosphotransfer protein 6	5.17052	0.753906	34.5779	0.601074	At1g80100	AHP6 (ARABIDOPSIS HISTIDINE PHOSPHOTRANSFER PROTEIN 6); histidine phosphotransfer kinase/ transferase, transferring phosphorus-containing groups	AHP6	0000160 // two-component signal transduction system (phosphorelay) // inferred from direct assay /// 0000160 // two-component signal transduction system (phosphorelay) // inferred from electronic annotation /// 0009735 // response to cytokinin stimulus // inferred from expression pattern /// 0009736 // cytokinin mediated signaling pathway // inferred from mutant phenotype /// 0009736 // cytokinin…	0005634 // nucleus // inferred from electronic annotation /// 0005634 // nucleus // inferred from sequence or structural similarity /// 0005737 // cytoplasm // inferred from electronic annotation /// 0005737 // cytoplasm // inferred from sequence or structural similarity /// 0005829 // cytosol // inferred from electronic annotation	0004871 // signal transducer activity // inferred from electronic annotation /// 0009927 // histidine phosphotransfer kinase activity // inferred from direct assay /// 0016772 // transferase activity, transferring phosphorus-containing groups // inferred from sequence or structural similarity
263445_at	263445_at	At2g31590	unknown protein; BEST Arabidopsis thaliana protein match is: unknown protein (TAIR:AT4G04730.1); Has 30 Blast hits to 30 proteins in 3 species: Archae - 0; Bacteria - 0; Metazoa - 0; Fungi - 0; Plants - 29; Viruses - 0; Other Eukaryotes - 1 (source: NCBI BLink).	9.03653	0.870361	34.9511	0.432373	At2g31590	---	---	---	---	---
252500_at	252500_at	At3g46860	Serine protease inhibitor, potato inhibitor I-type family protein	14.3182	0.398926	10.9263	0.633789	At3g46860	---	---	0006952 // defense response // inferred from sequence or structural similarity /// 0009611 // response to wounding // inferred from sequence or structural similarity /// 0009611 // response to wounding // inferred from electronic annotation	---	0004867 // serine-type endopeptidase inhibitor activity // inferred from electronic annotation /// 0004867 // serine-type endopeptidase inhibitor activity // inferred from sequence or structural similarity /// 0008233 // peptidase activity // inferred from electronic annotation
259413_at	259413_at	At1g02320	unknown protein; Has 0 Blast hits to 0 proteins in 0 species (source: NCBI BLink).	8.90236	0.72583	5.45767	0.780518	At1g02320	---	---	---	---	---
262464_at	262464_at	At1g50280	Phototropic-responsive NPH3 family protein	111.178	0.0302734	26.7206	0.432373	At1g50280	---	---	0009416 // response to light stimulus // inferred from electronic annotation /// 0009416 // response to light stimulus // inferred from sequence or structural similarity	---	0004871 // signal transducer activity // inferred from electronic annotation /// 0004871 // signal transducer activity // inferred from sequence or structural similarity /// 0005515 // protein binding // inferred from electronic annotation
255648_at	255648_at	At4g00910	Aluminium activated malate transporter family protein	6.79335	0.888428	50.3605	0.171387	At4g00910	---	---	---	---	---
265439_at	265439_at	At2g21045	Rhodanese/Cell cycle control phosphatase superfamily protein	48.8452	0.432373	20.6979	0.567627	At2g21045	---	---	0007568 // aging // inferred from sequence or structural similarity /// 0007568 // aging // traceable author statement	---	---
253504_at	253504_at	At4g31960	unknown protein; Has 4 Blast hits to 4 proteins in 1 species: Archae - 0; Bacteria - 0; Metazoa - 0; Fungi - 0; Plants - 4; Viruses - 0; Other Eukaryotes - 0 (source: NCBI BLink).	56.6976	0.0461426	72.6318	0.0375977	At4g31960	---	---	---	---	---
254793_at	254793_at	At4g12930	unknown protein; FUNCTIONS IN: molecular_function unknown; INVOLVED IN: biological_process unknown; LOCATED IN: endomembrane system; EXPRESSED IN: leaf whorl, sepal, male gametophyte, flower, pollen tube; EXPRESSED DURING: L mature pollen stage, M germinated pollen stage, 4 anthesis, petal differentiation and expansion stage; BEST Arabidopsis thaliana protein match is: unknown protein (TAIR:AT4G2…	23.1361	0.334473	30.372	0.19458	At4g12930	---	---	---	0012505 // endomembrane system // inferred from electronic annotation	---
256827_at	256827_at	At3g18570	Oleosin family protein	5.25038	0.932373	40.706	0.27417	At3g18570	---	---	0019915 // lipid storage // inferred from sequence or structural similarity	0012511 // monolayer-surrounded lipid storage body // inferred from electronic annotation /// 0016020 // membrane // inferred from sequence or structural similarity /// 0016021 // integral to membrane // inferred from electronic annotation	---
245653_at	245653_at	At4g13985	FBD1__FBD-associated F-box protein	33.4149	0.665527	17.8182	0.633789	At4g13985	FBD1 (FBD-ASSOCIATED F-BOX PROTEIN)	FBD1	---	---	---
256004_at	256004_at	At3g31460		1.101	0.99707	22.3373	0.72583	At3g31460	---	---	---	---	---
267449_at	267449_at	At2g33690	Late embryogenesis abundant protein, group 6	1.50042	0.962402	16.9601	0.665527	At2g33690	---	---	---	---	---
263008_at	263008_at	At1g54470	RPP27__RNI-like superfamily protein	0.773025	0.799316	3.55202	0.850342	At1g54470	RPP27 (resistance to Peronospora parasitica 27); protein binding	RPP27	---	0012505 // endomembrane system // inferred from electronic annotation	0005515 // protein binding // inferred from electronic annotation
256610_at	256610_at	At3g30845	unknown protein; Has 1 Blast hits to 1 proteins in 1 species: Archae - 0; Bacteria - 0; Metazoa - 0; Fungi - 0; Plants - 1; Viruses - 0; Other Eukaryotes - 0 (source: NCBI BLink).	0.805781	0.919434	10.7254	0.72583	At3g30845	---	---	---	---	---
251587_at	251587_at	At3g58080	unknown protein; Has 3 Blast hits to 3 proteins in 2 species: Archae - 0; Bacteria - 0; Metazoa - 0; Fungi - 0; Plants - 3; Viruses - 0; Other Eukaryotes - 0 (source: NCBI BLink).	15.5954	0.80542	39.2321	0.5	At3g58080	---	---	---	---	---
267244_at	267244_at	At2g02650	Ribonuclease H-like superfamily protein	39.9896	0.334473	35.2794	0.246094	At2g02650	---	---	---	---	0003676 // nucleic acid binding // inferred from electronic annotation /// 0003964 // RNA-directed DNA polymerase activity // inferred from electronic annotation
256588_at	256588_at	At3g28790	Protein of unknown function (DUF1216)	6.29735	0.696289	33.4386	0.72583	At3g28790	---	---	---	0012505 // endomembrane system // inferred from electronic annotation	---
251761_at	251761_at	At3g55700	UDP-Glycosyltransferase superfamily protein	59.5336	0.219482	51.5829	0.303711	At3g55700	---	---	0008152 // metabolic process // inferred from electronic annotation	---	0008194 // UDP-glycosyltransferase activity // inferred from sequence or structural similarity /// 0016740 // transferase activity // inferred from electronic annotation /// 0016757 // transferase activity, transferring glycosyl groups // inferred from sequence or structural similarity /// 0016758 // transferase activity, transferring hexosyl groups // inferred from electronic annotation
266645_at	266645_at	At2g29880	unknown protein; BEST Arabidopsis thaliana protein match is: unknown protein (TAIR:AT5G27260.1); Has 260 Blast hits to 212 proteins in 20 species: Archae - 0; Bacteria - 0; Metazoa - 1; Fungi - 10; Plants - 240; Viruses - 0; Other Eukaryotes - 9 (source: NCBI BLink).	31.4937	0.80542	18.2519	0.567627	At2g29880	---	---	---	---	---
267633_at	267633_at	At2g42180	unknown protein; BEST Arabidopsis thaliana protein match is: unknown protein (TAIR:AT3G57950.1); Has 35333 Blast hits to 34131 proteins in 2444 species: Archae - 798; Bacteria - 22429; Metazoa - 974; Fungi - 991; Plants - 531; Viruses - 0; Other Eukaryotes - 9610 (source: NCBI BLink).	5.70564	0.888428	29.5681	0.80542	At2g42180	---	---	---	---	---
255580_at	255580_at	At4g01470	ATTIP1.3_GAMMA-TIP3_TIP1;3__tonoplast intrinsic protein 1;3	34.7676	0.366211	23.4905	0.533936	At4g01470	TIP1;3 (TONOPLAST INTRINSIC PROTEIN 1;3); urea transmembrane transporter/ water channel	TIP1;3	0006810 // transport // inferred from sequence or structural similarity /// 0006810 // transport // inferred from electronic annotation /// 0006833 // water transport // inferred from direct assay /// 0006950 // response to stress // inferred from electronic annotation /// 0015840 // urea transport // inferred from direct assay /// 0055085 // transmembrane transport // inferred from electronic an…	0005773 // vacuole // inferred from electronic annotation /// 0005774 // vacuolar membrane // inferred from electronic annotation /// 0016020 // membrane // inferred from electronic annotation /// 0016020 // membrane // inferred from sequence or structural similarity /// 0016021 // integral to membrane // inferred from electronic annotation	0005215 // transporter activity // inferred from electronic annotation /// 0015204 // urea transmembrane transporter activity // inferred from direct assay /// 0015250 // water channel activity // inferred from direct assay /// 0015250 // water channel activity // inferred from sequence or structural similarity
261752_at	261752_at	At1g76290	AMP-dependent synthetase and ligase family protein	4.98868	0.850342	19.7511	0.696289	At1g76290	---	---	0008152 // metabolic process // inferred from electronic annotation	---	0003824 // catalytic activity // inferred from electronic annotation
245538_at	245538_at	At4g15200	AFH3_FH3__formin 3	14.8534	0.72583	26.1497	0.398926	At4g15200	---	---	0009860 // pollen tube growth // inferred from mutant phenotype /// 0016043 // cellular component organization // inferred from electronic annotation /// 0016482 // cytoplasmic transport // inferred from mutant phenotype /// 0030036 // actin cytoskeleton organization // inferred from electronic annotation /// 0045010 // actin nucleation // inferred from direct assay /// 0051017 // actin filament …	0016020 // membrane // inferred from electronic annotation /// 0016021 // integral to membrane // inferred from electronic annotation	0003779 // actin binding // inferred from direct assay /// 0003779 // actin binding // inferred from sequence or structural similarity /// 0003779 // actin binding // inferred from electronic annotation
266281_at	266281_at	At2g29250	Concanavalin A-like lectin protein kinase family protein	17.1547	0.432373	5.10788	0.753906	At2g29250	---	---	0006468 // protein phosphorylation // inferred from electronic annotation	0012505 // endomembrane system // inferred from electronic annotation	0004672 // protein kinase activity // inferred from electronic annotation /// 0005488 // binding // inferred from electronic annotation /// 0005524 // ATP binding // inferred from electronic annotation /// 0005529 // sugar binding // inferred from electronic annotation /// 0016301 // kinase activity // inferred from sequence or structural similarity
248233_at	248233_at	At5g53840	F-box/RNI-like/FBD-like domains-containing protein	11.1125	0.246094	27.4141	0.567627	At5g53840	---	---	0006511 // ubiquitin-dependent protein catabolic process // traceable author statement	---	0004842 // ubiquitin-protein ligase activity // inferred from sequence or structural similarity
254753_at	254753_at	At4g13190	Protein kinase superfamily protein	12.0357	0.72583	13.3623	0.665527	At4g13190	---	---	0006468 // protein phosphorylation // inferred from electronic annotation	---	0000166 // nucleotide binding // inferred from electronic annotation /// 0004672 // protein kinase activity // inferred from electronic annotation /// 0004674 // protein serine/threonine kinase activity // inferred from electronic annotation /// 0005524 // ATP binding // inferred from electronic annotation /// 0016301 // kinase activity // inferred from sequence or structural similarity /// 00163…
249760_at	249760_at	At5g23960	ATTPS21_TPS21__terpene synthase 21	19.8225	0.432373	6.83609	0.80542	At5g23960	TPS21 (TERPENE SYNTHASE 21); (-)-E-beta-caryophyllene synthase/ alpha-humulene synthase	TPS21	0008152 // metabolic process // inferred from electronic annotation /// 0016106 // sesquiterpenoid biosynthetic process // inferred from direct assay /// 0051762 // sesquiterpene biosynthetic process // inferred from direct assay	---	0000287 // magnesium ion binding // inferred from electronic annotation /// 0016829 // lyase activity // inferred from electronic annotation /// 0046872 // metal ion binding // inferred from electronic annotation /// 0080016 // (-)-E-beta-caryophyllene synthase activity // inferred from direct assay /// 0080017 // alpha-humulene synthase activity // inferred from direct assay
261111_at	261111_at	At1g75430	BLH11__BEL1-like homeodomain 11	17.0102	0.665527	7.33937	0.633789	At1g75430	BLH11 (BEL1-LIKE HOMEODOMAIN 11); transcription factor	BLH11	0006350 // transcription // inferred from electronic annotation /// 0006355 // regulation of transcription, DNA-dependent // inferred from electronic annotation /// 0045449 // regulation of transcription // inferred from electronic annotation	0005634 // nucleus // inferred from electronic annotation	0003677 // DNA binding // inferred from electronic annotation /// 0003700 // sequence-specific DNA binding transcription factor activity // inferred from sequence or structural similarity /// 0003700 // sequence-specific DNA binding transcription factor activity // inferred from electronic annotation /// 0043565 // sequence-specific DNA binding // inferred from electronic annotation
263813_s_at	263813_s_at	At1g41910 At2g10000		10.0205	0.850342	16.3716	0.633789	At2g10000	---	---	---	---	---
267417_at	267417_at	At2g34990	RING/U-box superfamily protein	74.5804	0.219482	82.326	0.303711	At2g34990	---	---	---	0012505 // endomembrane system // inferred from electronic annotation /// 0016020 // membrane // inferred from electronic annotation /// 0016021 // integral to membrane // inferred from electronic annotation	0005515 // protein binding // inferred from sequence or structural similarity /// 0005515 // protein binding // inferred from electronic annotation /// 0008270 // zinc ion binding // inferred from electronic annotation /// 0008270 // zinc ion binding // inferred from sequence or structural similarity /// 0046872 // metal ion binding // inferred from electronic annotation
254488_at	254488_at	At4g20790	Leucine-rich repeat protein kinase family protein	9.16765	0.72583	29.114	0.432373	At4g20790	---	---	0006468 // protein phosphorylation // inferred from electronic annotation	0012505 // endomembrane system // inferred from electronic annotation	0004672 // protein kinase activity // inferred from electronic annotation /// 0004713 // protein tyrosine kinase activity // inferred from electronic annotation /// 0004872 // receptor activity // inferred from electronic annotation /// 0005515 // protein binding // inferred from sequence or structural similarity /// 0005524 // ATP binding // inferred from electronic annotation /// 0016301 // kin…
251755_at	251755_at	At3g55790	unknown protein; Has 698 Blast hits to 549 proteins in 106 species: Archae - 0; Bacteria - 92; Metazoa - 317; Fungi - 24; Plants - 183; Viruses - 2; Other Eukaryotes - 80 (source: NCBI BLink).	5.23703	0.665527	12.1737	0.780518	At3g55790	---	---	---	0031225 // anchored to membrane // traceable author statement	---
247362_at	247362_at	At5g63140	ATPAP29_PAP29_PAP29__purple acid phosphatase 29	149.975	0.00195313	45.3296	0.0461426	At5g63140	ATPAP29 (ARABIDOPSIS THALIANA PURPLE ACID PHOSPHATASE 29); acid phosphatase/ protein serine/threonine phosphatase	ATPAP29	---	0005576 // extracellular region // inferred from electronic annotation /// 0012505 // endomembrane system // inferred from electronic annotation	0003993 // acid phosphatase activity // inferred from sequence or structural similarity /// 0004722 // protein serine/threonine phosphatase activity // inferred from sequence or structural similarity /// 0016787 // hydrolase activity // inferred from electronic annotation /// 0046872 // metal ion binding // inferred from electronic annotation
248078_at	248078_at	At5g55780	Cysteine/Histidine-rich C1 domain family protein	19.4189	0.633789	29.0101	0.432373	At5g55780	---	---	0023034 // intracellular signaling pathway // inferred from electronic annotation	---	0005515 // protein binding // inferred from electronic annotation /// 0008270 // zinc ion binding // inferred from electronic annotation /// 0046872 // metal ion binding // inferred from electronic annotation
256748_x_at	256748_x_at	At3g30396		7.16661	0.828613	23.6791	0.601074	At3g30396	---	---	---	---	---
249432_at	249432_at	At5g39930	CLPS5__CLP1-similar protein 5	32.6623	0.533936	24.0503	0.334473	At5g39930	CLPS5 (CLP1-SIMILAR PROTEIN 5)	CLPS5	---	---	---
256348_at	256348_at	At1g54880	unknown protein; Has 2 Blast hits to 2 proteins in 1 species: Archae - 0; Bacteria - 0; Metazoa - 0; Fungi - 0; Plants - 2; Viruses - 0; Other Eukaryotes - 0 (source: NCBI BLink).	14.0084	0.567627	11.0012	0.432373	At1g54880	---	---	---	---	---
263789_at	263789_at	At2g24560	GDSL-like Lipase/Acylhydrolase family protein	2.112	0.888428	5.90972	0.904785	At2g24560	---	---	0006629 // lipid metabolic process // inferred from electronic annotation /// 0016042 // lipid catabolic process // inferred from electronic annotation	0005576 // extracellular region // inferred from electronic annotation /// 0012505 // endomembrane system // inferred from electronic annotation	0004091 // carboxylesterase activity // inferred from sequence or structural similarity /// 0016787 // hydrolase activity // inferred from electronic annotation /// 0016788 // hydrolase activity, acting on ester bonds // inferred from electronic annotation
249448_at	249448_at	At5g39420	cdc2cAt__CDC2C	5.0427	0.753906	7.49863	0.828613	At5g39420	cdc2cAt (Arabidopsis thaliana cdc2c); ATP binding / kinase/ protein kinase/ protein serine/threonine kinase	cdc2cAt	0006468 // protein phosphorylation // inferred from electronic annotation	---	0000166 // nucleotide binding // inferred from electronic annotation /// 0004672 // protein kinase activity // inferred from electronic annotation /// 0004674 // protein serine/threonine kinase activity // inferred from electronic annotation /// 0005524 // ATP binding // inferred from electronic annotation /// 0016301 // kinase activity // inferred from sequence or structural similarity /// 00163…
260117_at	260117_at	At1g33950	Avirulence induced gene (AIG1) family protein	5.92478	0.80542	27.5063	0.334473	At1g33950	---	---	0009617 // response to bacterium // inferred from sequence or structural similarity	---	0005525 // GTP binding // inferred from electronic annotation
264269_at	264269_at	At1g60240	NAC (No Apical Meristem) domain transcriptional regulator superfamily protein	2.23241	0.99585	6.36887	0.888428	At1g60240	---	---	0045449 // regulation of transcription // traceable author statement /// 0045449 // regulation of transcription // inferred from electronic annotation	---	0003677 // DNA binding // inferred from electronic annotation /// 0003700 // sequence-specific DNA binding transcription factor activity // inferred from sequence or structural similarity
250019_at	250019_at	At5g18160	F-box and associated interaction domains-containing protein	2.80061	0.976074	5.64505	0.850342	At5g18160	---	---	---	---	---
259998_at	259998_at	At1g68120	ATBPC3_BPC3__basic pentacysteine 3	49.1245	0.111572	30.5481	0.466064	At1g68120	BPC3 (BASIC PENTACYSTEINE 3); DNA binding / transcription factor	BPC3	0006355 // regulation of transcription, DNA-dependent // inferred from physical interaction	0005634 // nucleus // inferred from direct assay	0003677 // DNA binding // inferred from physical interaction /// 0003700 // sequence-specific DNA binding transcription factor activity // inferred from physical interaction
246722_at	246722_at	At5g29020		14.7741	0.424072	32.561	0.27417	At5g29020	---	---	---	---	---
250801_at	250801_at	At5g04960	Plant invertase/pectin methylesterase inhibitor superfamily	4.71759	0.688721	17.6111	0.828613	At5g04960	---	---	0042545 // cell wall modification // inferred from electronic annotation	0005618 // cell wall // inferred from electronic annotation /// 0009505 // plant-type cell wall // inferred from sequence or structural similarity /// 0016020 // membrane // inferred from electronic annotation /// 0016021 // integral to membrane // inferred from electronic annotation	0004857 // enzyme inhibitor activity // inferred from electronic annotation /// 0016787 // hydrolase activity // inferred from electronic annotation /// 0030599 // pectinesterase activity // inferred from electronic annotation /// 0030599 // pectinesterase activity // inferred from sequence or structural similarity /// 0045330 // aspartyl esterase activity // inferred from electronic annotation
248729_at	248729_at	At5g48010	AtTHAS1_THAS_THAS1__thalianol synthase 1	15.3936	0.696289	53.4698	0.366211	At5g48010	THAS1 (THALIANOL SYNTHASE 1); catalytic/ thalianol synthase	THAS1	0010263 // tricyclic triterpenoid biosynthetic process // inferred from direct assay /// 0019745 // pentacyclic triterpenoid biosynthetic process // inferred from sequence or structural similarity /// 0048364 // root development // inferred from mutant phenotype /// 0080003 // thalianol metabolic process // inferred from mutant phenotype	---	0003824 // catalytic activity // inferred from sequence or structural similarity /// 0003824 // catalytic activity // inferred from electronic annotation /// 0016853 // isomerase activity // inferred from electronic annotation /// 0016866 // intramolecular transferase activity // inferred from electronic annotation /// 0051746 // thalianol synthase activity // inferred from direct assay
255179_at	255179_at	At4g08090		6.10774	0.80542	25.7489	0.567627	At4g08090	---	---	---	---	---
254379_at	254379_at	At4g21820	binding;calmodulin binding	19.1031	0.601074	5.11922	0.80542	At4g21820	---	---	---	0009507 // chloroplast // inferred from electronic annotation	0005488 // binding // inferred from electronic annotation /// 0005516 // calmodulin binding // inferred from sequence or structural similarity
261385_at	261385_at	At1g05450	Bifunctional inhibitor/lipid-transfer protein/seed storage 2S albumin superfamily protein	47.4839	0.129639	20.0676	0.533936	At1g05450	---	---	0006869 // lipid transport // inferred from electronic annotation	0031225 // anchored to membrane // traceable author statement	0008233 // peptidase activity // inferred from electronic annotation
246363_at	246363_at	At1g40390	DNAse I-like superfamily protein	46.2782	0.27417	43.1874	0.303711	At1g40390	---	---	---	---	---
254908_at	254908_at	At4g11200		4.69847	0.567627	19.9292	0.5	At4g11200	---	---	---	---	---
251756_at	251756_at	At3g55820	Fasciclin-like arabinogalactan family protein	72.4868	0.000732422	81.8974	0.00415039	At3g55820	---	---	---	0012505 // endomembrane system // inferred from electronic annotation	---
264323_at	264323_at	At1g04180	YUC9__YUCCA 9	7.00052	0.870361	8.72462	0.850342	At1g04180	---	---	0009851 // auxin biosynthetic process // inferred from electronic annotation /// 0055114 // oxidation reduction // inferred from electronic annotation	---	0004497 // monooxygenase activity // inferred from sequence or structural similarity /// 0004497 // monooxygenase activity // inferred from electronic annotation /// 0004499 // flavin-containing monooxygenase activity // inferred from electronic annotation /// 0016491 // oxidoreductase activity // inferred from electronic annotation /// 0050660 // FAD or FADH2 binding // inferred from electronic …
259452_at	259452_at	At1g44060		15.3002	0.366211	39.6561	0.0461426	At1g44060	---	---	---	---	---
259808_at	259808_at	At1g49790	F-box associated ubiquitination effector family protein	48.5724	0.111572	44.6253	0.0375977	At1g49790	---	---	---	---	---
259189_at	259189_at	At3g01700	AGP11_ATAGP11__arabinogalactan protein 11	6.75571	0.696289	47.2689	0.129639	At3g01700	AGP11	AGP11	0009860 // pollen tube growth // inferred from mutant phenotype	0005886 // plasma membrane // inferred from electronic annotation /// 0016020 // membrane // inferred from electronic annotation /// 0031225 // anchored to membrane // traceable author statement /// 0031225 // anchored to membrane // inferred from electronic annotation	---
260280_at	260280_at	At1g80580	Integrase-type DNA-binding superfamily protein	10.7203	0.5	18.0557	0.334473	At1g80580	---	---	0006350 // transcription // inferred from electronic annotation /// 0006355 // regulation of transcription, DNA-dependent // inferred from sequence or structural similarity /// 0006355 // regulation of transcription, DNA-dependent // inferred from electronic annotation /// 0009873 // ethylene mediated signaling pathway // traceable author statement /// 0009873 // ethylene mediated signaling pathw…	0005634 // nucleus // inferred from sequence or structural similarity /// 0005634 // nucleus // inferred from electronic annotation	0003677 // DNA binding // inferred from sequence or structural similarity /// 0003677 // DNA binding // inferred from electronic annotation /// 0003700 // sequence-specific DNA binding transcription factor activity // inferred from sequence or structural similarity /// 0003700 // sequence-specific DNA binding transcription factor activity // traceable author statement /// 0003700 // sequence-spec…
267191_at	267191_at	At2g44110	ATMLO15_MLO15__Seven transmembrane MLO family protein	4.97538	0.753906	18.8566	0.567627	At2g44110	MLO15 (MILDEW RESISTANCE LOCUS O 15); calmodulin binding	MLO15	0006952 // defense response // inferred from sequence or structural similarity /// 0006952 // defense response // inferred from electronic annotation /// 0008219 // cell death // inferred from electronic annotation /// 0008219 // cell death // inferred from sequence or structural similarity /// 0009607 // response to biotic stimulus // inferred from electronic annotation	0016020 // membrane // inferred from electronic annotation /// 0016021 // integral to membrane // inferred from electronic annotation /// 0016021 // integral to membrane // inferred from sequence or structural similarity	0005516 // calmodulin binding // inferred from sequence or structural similarity /// 0005516 // calmodulin binding // inferred from electronic annotation
263525_at	263525_at	At2g24840	AGL61_DIA__AGAMOUS-like 61	18.5806	0.601074	17.5803	0.601074	At2g24840	AGL61 (AGAMOUS-LIKE 61); DNA binding / transcription factor	AGL61	0006350 // transcription // inferred from electronic annotation /// 0006355 // regulation of transcription, DNA-dependent // inferred from electronic annotation /// 0009559 // embryo sac central cell differentiation // inferred from mutant phenotype /// 0045449 // regulation of transcription // inferred from electronic annotation	0005634 // nucleus // inferred from direct assay /// 0005634 // nucleus // inferred from electronic annotation	0003677 // DNA binding // inferred from sequence or structural similarity /// 0003677 // DNA binding // inferred from electronic annotation /// 0003700 // sequence-specific DNA binding transcription factor activity // inferred from sequence or structural similarity /// 0003700 // sequence-specific DNA binding transcription factor activity // inferred from electronic annotation /// 0005515 // prot…
265490_s_at	265490_s_at	At2g15450 At2g15460 At2g15470	Pectin lyase-like superfamily protein Pectin lyase-like superfamily protein Pectin lyase-like superfamily protein	0.836041	0.753906	19.2335	0.303711	At2g15470	---	---	0005975 // carbohydrate metabolic process // inferred from electronic annotation /// 0005975 // carbohydrate metabolic process // inferred from sequence or structural similarity /// 0007047 // cellular cell wall organization // inferred from electronic annotation /// 0008152 // metabolic process // inferred from electronic annotation	0012505 // endomembrane system // inferred from electronic annotation	0004650 // polygalacturonase activity // inferred from electronic annotation /// 0004650 // polygalacturonase activity // inferred from sequence or structural similarity /// 0016787 // hydrolase activity // inferred from electronic annotation /// 0016798 // hydrolase activity, acting on glycosyl bonds // inferred from electronic annotation
245111_at	245111_at	At2g41570		2.79556	0.888428	9.83959	0.665527	At2g41570	---	---	---	---	---
249547_at	249547_at	At5g38160	Bifunctional inhibitor/lipid-transfer protein/seed storage 2S albumin superfamily protein	39.3921	0.246094	47.0566	0.366211	At5g38160	---	---	0006869 // lipid transport // inferred from electronic annotation /// 0006869 // lipid transport // inferred from sequence or structural similarity	0012505 // endomembrane system // inferred from electronic annotation	0008289 // lipid binding // inferred from sequence or structural similarity
247953_at	247953_at	At5g57260	CYP71B10__cytochrome P450, family 71, subfamily B, polypeptide 10	12.0938	0.466064	28.7601	0.432373	At5g57260	CYP71B10; electron carrier/ heme binding / iron ion binding / monooxygenase/ oxygen binding	CYP71B10	0055114 // oxidation reduction // inferred from electronic annotation	0016020 // membrane // inferred from electronic annotation /// 0016021 // integral to membrane // inferred from electronic annotation	0004497 // monooxygenase activity // inferred from electronic annotation /// 0005506 // iron ion binding // inferred from electronic annotation /// 0009055 // electron carrier activity // inferred from electronic annotation /// 0016491 // oxidoreductase activity // inferred from electronic annotation /// 0019825 // oxygen binding // inferred from sequence or structural similarity /// 0020037 // h…
257446_at	257446_at	At2g10440	unknown protein; FUNCTIONS IN: molecular_function unknown; INVOLVED IN: biological_process unknown; LOCATED IN: cellular_component unknown; BEST Arabidopsis thaliana protein match is: unknown protein (TAIR:AT1G15780.1); Has 1628 Blast hits to 1350 proteins in 149 species: Archae - 0; Bacteria - 39; Metazoa - 480; Fungi - 159; Plants - 187; Viruses - 2; Other Eukaryotes - 761 (source: NCBI BLink).	48.3586	0.19458	32.8537	0.0461426	At2g10440	---	---	---	---	---
257399_at	257399_at	At1g23690	Domain of unknown function DUF220	34.4441	0.303711	24.678	0.27417	At1g23690	---	---	---	---	---
263903_at	263903_at	At2g36180	EF hand calcium-binding protein family	4.30507	0.72583	10.3409	0.753906	At2g36180	---	---	---	---	0005509 // calcium ion binding // inferred from electronic annotation /// 0005509 // calcium ion binding // inferred from sequence or structural similarity
248372_at	248372_at	At5g51850	unknown protein; BEST Arabidopsis thaliana protein match is: unknown protein (TAIR:AT5G62170.1); Has 384 Blast hits to 375 proteins in 79 species: Archae - 0; Bacteria - 14; Metazoa - 135; Fungi - 31; Plants - 92; Viruses - 0; Other Eukaryotes - 112 (source: NCBI BLink).	48.0235	0.0239258	7.28073	0.828613	At5g51850	---	---	---	---	---
267218_at	267218_at	At2g02515	unknown protein; FUNCTIONS IN: molecular_function unknown; INVOLVED IN: biological_process unknown; LOCATED IN: endomembrane system; EXPRESSED IN: central cell, embryo; EXPRESSED DURING: C globular stage; Has 18 Blast hits to 17 proteins in 2 species: Archae - 0; Bacteria - 0; Metazoa - 0; Fungi - 0; Plants - 18; Viruses - 0; Other Eukaryotes - 0 (source: NCBI BLink).	6.79658	0.989258	15.3558	0.850342	At2g02515	---	---	---	0012505 // endomembrane system // inferred from electronic annotation	---
258757_at	258757_at	At3g10910 At3g10912	RING/U-box superfamily protein CPuORF63__conserved peptide upstream open reading frame 63	17.9776	0.5	29.5563	0.5	At3g10910	---	---	---	0016020 // membrane // inferred from electronic annotation /// 0016021 // integral to membrane // inferred from electronic annotation	0005515 // protein binding // inferred from sequence or structural similarity /// 0005515 // protein binding // inferred from electronic annotation /// 0008270 // zinc ion binding // inferred from electronic annotation /// 0008270 // zinc ion binding // inferred from sequence or structural similarity /// 0046872 // metal ion binding // inferred from electronic annotation
253787_at	253787_at	At4g28670	Protein kinase family protein with domain of unknown function (DUF26)	4.64396	0.850342	10.9125	0.72583	At4g28670	---	---	0006468 // protein phosphorylation // inferred from electronic annotation	0012505 // endomembrane system // inferred from electronic annotation /// 0016020 // membrane // inferred from electronic annotation /// 0016021 // integral to membrane // inferred from electronic annotation	0000166 // nucleotide binding // inferred from electronic annotation /// 0004672 // protein kinase activity // inferred from electronic annotation /// 0004674 // protein serine/threonine kinase activity // inferred from electronic annotation /// 0004872 // receptor activity // inferred from electronic annotation /// 0005524 // ATP binding // inferred from electronic annotation /// 0016301 // kina…
248708_at	248708_at	At5g48560	basic helix-loop-helix (bHLH) DNA-binding superfamily protein	43.723	0.19458	26.7974	0.398926	At5g48560	---	---	0006350 // transcription // inferred from electronic annotation /// 0045449 // regulation of transcription // traceable author statement /// 0045449 // regulation of transcription // inferred from electronic annotation	0005634 // nucleus // inferred from electronic annotation	0003677 // DNA binding // inferred from sequence or structural similarity /// 0003677 // DNA binding // inferred from electronic annotation /// 0003700 // sequence-specific DNA binding transcription factor activity // inferred from sequence or structural similarity /// 0030528 // transcription regulator activity // inferred from electronic annotation
246229_at	246229_at	At4g37160	sks15__SKU5 similar 15	13.2962	0.466064	35.7529	0.398926	At4g37160	sks15 (SKU5 Similar 15); copper ion binding / oxidoreductase	sks15	0055114 // oxidation reduction // inferred from electronic annotation	0012505 // endomembrane system // inferred from electronic annotation	0005507 // copper ion binding // inferred from electronic annotation /// 0005507 // copper ion binding // inferred from sequence or structural similarity /// 0016491 // oxidoreductase activity // inferred from electronic annotation /// 0016787 // hydrolase activity // inferred from electronic annotation /// 0030599 // pectinesterase activity // inferred from electronic annotation
264147_at	264147_at	At1g02205	CER1__Fatty acid hydroxylase superfamily	150.005	0.0461426	42.4363	0.246094	At1g02200	CER1 (ECERIFERUM 1); octadecanal decarbonylase	CER1	0006633 // fatty acid biosynthetic process // inferred from electronic annotation /// 0010025 // wax biosynthetic process // inferred from mutant phenotype /// 0042335 // cuticle development // inferred from mutant phenotype /// 0046185 // aldehyde catabolic process // inferred from mutant phenotype /// 0055114 // oxidation reduction // inferred from electronic annotation	0005783 // endoplasmic reticulum // inferred from electronic annotation /// 0012505 // endomembrane system // inferred from electronic annotation /// 0016020 // membrane // inferred from electronic annotation /// 0016021 // integral to membrane // inferred from electronic annotation	0005506 // iron ion binding // inferred from electronic annotation /// 0016491 // oxidoreductase activity // inferred from electronic annotation /// 0071771 // aldehyde decarbonylase activity // inferred from mutant phenotype
255102_s_at	255102_s_at	At1g78095 At4g08680		32.4326	0.432373	6.02713	0.72583	At4g08680	---	---	---	---	---
245614_at	245614_at	At4g14460		9.87371	0.334473	40.5078	0.432373	At4g14460	---	---	---	---	---
250182_at	250182_at	At5g14470	GHMP kinase family protein	34.9742	0.533936	80.9781	0.0375977	At5g14470	---	---	0008152 // metabolic process // inferred from electronic annotation /// 0016310 // phosphorylation // inferred from electronic annotation	0005737 // cytoplasm // inferred from electronic annotation	0000166 // nucleotide binding // inferred from electronic annotation /// 0004335 // galactokinase activity // inferred from sequence or structural similarity /// 0005524 // ATP binding // inferred from electronic annotation /// 0005524 // ATP binding // inferred from sequence or structural similarity /// 0016301 // kinase activity // inferred from electronic annotation /// 0016740 // transferase …
256011_at	256011_at	At1g19230	Riboflavin synthase-like superfamily protein	29.5085	0.601074	49.6937	0.456299	At1g19230	---	---	0006952 // defense response // traceable author statement /// 0055114 // oxidation reduction // inferred from electronic annotation	0016020 // membrane // inferred from electronic annotation /// 0016021 // integral to membrane // inferred from electronic annotation	0004601 // peroxidase activity // inferred from electronic annotation /// 0005506 // iron ion binding // inferred from electronic annotation /// 0005509 // calcium ion binding // inferred from electronic annotation /// 0009055 // electron carrier activity // inferred from electronic annotation /// 0016491 // oxidoreductase activity // inferred from electronic annotation /// 0050660 // FAD or FADH…
257872_at	257872_at	At3g28360	ABCB16_PGP16__P-glycoprotein 16	5.00305	0.753906	4.95103	0.828613	At3g28360	PGP16 (P-GLYCOPROTEIN 16); ATPase, coupled to transmembrane movement of substances	PGP16	0006810 // transport // inferred from electronic annotation /// 0055085 // transmembrane transport // inferred from electronic annotation	0016020 // membrane // inferred from electronic annotation /// 0016021 // integral to membrane // inferred from electronic annotation	0000166 // nucleotide binding // inferred from electronic annotation /// 0005524 // ATP binding // inferred from electronic annotation /// 0016887 // ATPase activity // inferred from electronic annotation /// 0017111 // nucleoside-triphosphatase activity // inferred from electronic annotation /// 0042626 // ATPase activity, coupled to transmembrane movement of substances // inferred from sequence…
259441_at	259441_at	At1g02300	Cysteine proteinases superfamily protein	1873.55	0.000244141	1538.21	0.000244141	At1g02300	---	---	0006508 // proteolysis // inferred from electronic annotation /// 0006508 // proteolysis // inferred from sequence or structural similarity /// 0050790 // regulation of catalytic activity // inferred from electronic annotation	0012505 // endomembrane system // inferred from electronic annotation	0004197 // cysteine-type endopeptidase activity // inferred from electronic annotation /// 0008234 // cysteine-type peptidase activity // inferred from electronic annotation /// 0008234 // cysteine-type peptidase activity // inferred from sequence or structural similarity
248892_at	248892_at	At5g46300	unknown protein; Has 1807 Blast hits to 1807 proteins in 277 species: Archae - 0; Bacteria - 0; Metazoa - 736; Fungi - 347; Plants - 385; Viruses - 0; Other Eukaryotes - 339 (source: NCBI BLink).	5.2318	0.567627	12.5798	0.80542	At5g46300	---	---	---	---	---
264103_at	264103_at	At2g13660	unknown protein; Has 2 Blast hits to 2 proteins in 1 species: Archae - 0; Bacteria - 0; Metazoa - 0; Fungi - 0; Plants - 2; Viruses - 0; Other Eukaryotes - 0 (source: NCBI BLink).	48.2639	0.0805664	118.413	0.0239258	At2g13660	---	---	---	---	---
253906_at	253906_at	At4g27220	NB-ARC domain-containing disease resistance protein	26.4708	0.398926	79.4897	0.111572	At4g27220	---	---	0006915 // apoptosis // inferred from electronic annotation /// 0006952 // defense response // inferred from sequence or structural similarity /// 0006952 // defense response // inferred from electronic annotation	---	0000166 // nucleotide binding // inferred from electronic annotation /// 0005515 // protein binding // inferred from electronic annotation /// 0005524 // ATP binding // inferred from electronic annotation
246380_at	246380_at	At1g57750	CYP96A15_MAH1__cytochrome P450, family 96, subfamily A, polypeptide 15	33.0778	0.334473	38.3107	0.27417	At1g57750	CYP96A15 (CYTOCHROME P450 96 A1); midchain alkane hydroxylase/ oxygen binding	CYP96A15	0010025 // wax biosynthetic process // inferred from mutant phenotype /// 0055114 // oxidation reduction // inferred from electronic annotation	0005783 // endoplasmic reticulum // inferred from direct assay	0004497 // monooxygenase activity // inferred from electronic annotation /// 0005506 // iron ion binding // inferred from electronic annotation /// 0009055 // electron carrier activity // inferred from electronic annotation /// 0016491 // oxidoreductase activity // inferred from electronic annotation /// 0019825 // oxygen binding // inferred from sequence or structural similarity /// 0020037 // h…
252749_at	252749_at	At3g43390		1.79388	0.976563	6.23803	0.769531	At3g43390	---	---	---	---	---
256423_at	256423_at	At1g33540	scpl18__serine carboxypeptidase-like 18	56.6329	0.219482	6.42712	0.753906	At1g33540	scpl18 (serine carboxypeptidase-like 18); serine-type carboxypeptidase	scpl18	0006508 // proteolysis // inferred from electronic annotation /// 0006508 // proteolysis // inferred from sequence or structural similarity	0005576 // extracellular region // inferred from electronic annotation /// 0012505 // endomembrane system // inferred from electronic annotation	0004180 // carboxypeptidase activity // inferred from electronic annotation /// 0004185 // serine-type carboxypeptidase activity // inferred from electronic annotation /// 0004185 // serine-type carboxypeptidase activity // inferred from sequence or structural similarity /// 0008233 // peptidase activity // inferred from electronic annotation /// 0016787 // hydrolase activity // inferred from ele…
260825_at	260825_at	260825_at		44.4585	0.219482	22.3257	0.246094	At1g06810	---	---	---	---	---
249444_at	249444_at	At5g39370	Curculin-like (mannose-binding) lectin family protein	12.0323	0.5	56.8769	0.334473	At5g39370	---	---	---	---	0004872 // receptor activity // inferred from electronic annotation /// 0005529 // sugar binding // inferred from electronic annotation /// 0005529 // sugar binding // inferred from sequence or structural similarity /// 0016301 // kinase activity // inferred from electronic annotation
259940_at	259940_at	At1g71290	F-box associated ubiquitination effector family protein	2.26122	0.932373	24.2707	0.334473	At1g71290	---	---	---	---	---
257397_at	257397_at	At2g20430	RIC6__ROP-interactive CRIB motif-containing protein 6	52.8066	0.334473	65.3466	0.334473	At2g20430	RIC6 (ROP-INTERACTIVE CRIB MOTIF-CONTAINING PROTEIN 6)	RIC6	0009860 // pollen tube growth // inferred from mutant phenotype	0016324 // apical plasma membrane // inferred from direct assay	---
252190_at	252190_at	At3g50170	Plant protein of unknown function (DUF247)	3.4562	0.601074	14.185	0.601074	At3g50170	---	---	---	---	---
[truncated: 21,911 more rows]
