# Supplementary material for: The transcription factor ORA59 represses hypoxia responses during Botrytis cinerea infection and reoxygenation
Source: Plant Physiol. 2024 Dec 20;197(1):kiae677. doi: 10.1093/plphys/kiae677 (PMC11707877; doi:10.1093/plphys/kiae677)
Supplement: kiae677_Supplementary_Data [file kiae677_supplementary_data.zip › Table S2.xlsx]

## Sheet: qPCR primers
Gene Name	GeneID	primerF	primerR
AtADH	AT1G77120	TATTCGATGCAAAGCTGCTGTG	CGAACTTCGTGTTTCTGCGGT
AtCML38	AT1G76650	ACGGTAGAATCTCACCAGAAGAGC	ACAGCAGCTACGGCTTCTTCATC
AtHRA1	AT3G10040	ACAACCACCGCAACAGAATCC	TCTCCGCAATTCTCGCCAT
AtHRE2	AT2G47520	GAAGCGTAAACCCGTCTCAGTG	TTTGCTCGGGTCACGAATCT
AtHUP40	AT4G24110	AGCTGCTTTCGAGCTTGATGGG	TCTGTGAAGCGTCACGAAAGCTG
AtHUP44	AT5G66985	TGCGACTTCGAAAGGAGAGGAG	TCAGGTGTAGCTGCTTGGACAC
AtHUP54	AT4G27450	TCCAGCTGATCAGGTCGTCAAAG	TCCATCAGATCCCAGAGCAGTG
AtHUP6	AT3G27220	TATGTGGTTTCAGGGCAGCTTGG	TGAGTCGCAGGAGCATACCTTG
AtJAZ1	AT1G19180	AGCTTCACTTCACCGGTTCTTGGA	TCTTGTCTTGAAGCAACGTCGTCA
AtORA59	AT1G06160	ATCAGGCGGCTTTCGCTTTG	CTTCCGGAGAGATTCTTCAACGAC
AtPDC1	AT4G33070	CACAGAATCTTCAATGCTTCTTACC	CCATGATAAAGCGTACATGGAA
AtPDF1.2	AT5G44420	TGCTTCCATCATCACCCTTA	TTCTGTGCTTCCACCATTGC
AtSRO5	AT5G62520	AAGAGGCGGTGCAGATGAAA	CGGCTCGCTAAACCCATACT
AtUBI	AT4G05320	GGCCTTGTATAATCCCTGATGAATAAG	AAAGAGATAACAGGAACGGAAACATAGT
BcActinA		CGTCACTACCTTCAACTCCATC	CGGAGATACCTGGGTACATAGT

## Sheet: Cloning
Name	Sequence (5’ → 3’)
pE_ORA59_Fw	CACCATGGAATATCAAACTAACTTC
pE_ORA59Δ1-60_Fw	CACCATGTCATCAATCATAAAAGAAG
pE_ORA59_Rv	TCAAGAACATGATCTCATAAGC
pE_RAP2.2_ΔCMVII_Fw	CACCATGTGTGGAGGAGCTATAATC
pE_RAP2.2_ΔCMVII_Rv	TCATTTTCCTCTTCCTGAGTCAC
pE_RAP2.3_ΔCMVII_Fw	CACCATGTGTGGCGGTGCTATTATTTCC
pE_RAP2.3_ΔCMVII_Rv	TTAGGAAACGGACTCATCAAGCTGAC
pE_HRE1_ΔCMVII_Fw	CACCATGTGCGGAGGAGCT
pE_HRE1_ΔCMVII_Rv	TCAATTGCCTCCATCAAAGAG
pE_HRE2_ΔCMVII_Fw	CACCATGTGTGGGGGAGCTATC
pE_HRE2_ΔCMVII_Rv	TTATCCAATATCGGTCGCCG
pADH_FW	CACCTCACACAACACACTGAAGAA
pADH_RV	TATCAACAGTGAAGAACTTGC

## Sheet: Vectors
Final construct	Original destination vector	Reference
pADH:LUC	pBGWL7	(1)
5xHRPE:LUC	pBGWL7	(1)
35S:RAP2.2	p2GW7	(1)
35S:RAP2.3	p2GW7	(1)
35S:RAP2.12	p2GW7	(1)
35S:HRE1	p2GW7	(1)
35S:HRE2	p2GW7	(1)
35S:ORA59	p2GW7	(1)
N-Luc_ORA59Δ1-60	pDuExAn6	(2)
C-Luc_HOL2	pDuExDn6	(2)
C-Luc_RAP2.2	pDuExDn6	(2)
C-Luc_RAP2.3	pDuExDn6	(2)
C-Luc_RAP2.12	pDuExDn6	(2)
C-Luc_HRE1	pDuExDn6	(2)
C-Luc_HRE2	pDuExDn6	(2)
pD22_RAP2.2_ΔCMVII	pDEST22	ProQuest™ Two-Hybrid System
pD22_RAP2.3_ΔCMVII	pDEST22	ProQuest™ Two-Hybrid System
pD22_RAP2.12_ΔCMVII	pDEST22	ProQuest™ Two-Hybrid System
pD22_HRE1_ΔCMVII	pDEST22	ProQuest™ Two-Hybrid System
pD22_HRE2_ΔCMVII	pDEST22	ProQuest™ Two-Hybrid System
pD32_ORA59Δ1-60	pDEST32	ProQuest™ Two-Hybrid System
References:
1. Karimi M, Inzé D, Depicker A (2002) GATEWAY vectors for Agrobacterium-mediated plant transformation. Trends Plant Sci 7: 193–195
2. Kato, N. & Jones, J (2010) The split luciferase complementation assay. Method Mol. Biol. 655: 359–376
